# Supplementary material for: Preference uncertainty accounts for developmental effects on susceptibility to peer influence in adolescence
Source: Nat Commun. 2021 Jun 22;12:3823. doi: 10.1038/s41467-021-23671-2 (PMC8219700; doi:10.1038/s41467-021-23671-2)
Supplement: Supplementary file 3 — Source Data [file 41467_2021_23671_MOESM3_ESM.xlsx]

## Sheet: Figure2A
baseline age	k shift
18.94	-0.778214
19.28	-3.69299
16.07	1.12891
16.99	1.067
14.9	1.07416
17.37	0.407941
17.1	-0.1039
14.75	3.37631
17.33	-0.198562
15.04	0.29529
14.83	0.441688
19	0.0829142
14.98	0.254395
23.58	0.00326002
14.43	0.816285
19.89	1.22582
22.52	0.30915
19.67	1.0232
16.74	1.83786
17.27	1.64546
17.1	1.08661
17.29	1.41324
20.78	0.648469
17.73	-0.695916
16.48	1.17209
16.5	1.03923
17.19	1.45437
16.58	-0.386914
16.88	0.38125
14.41	0.7562
15.89	1.4413
15.98	0.519375
20.3	-0.619598
14.75	0.340696
16.97	-0.679658
23.76	0.644394
19.98	0.595189
14.48	0.271011
17.06	0.30937
15.94	0.602905
14.43	1.29914
15.66	1.87745
15.71	0.865844
17.01	1.99755
14.95	0.597304
16.2	1.81218
17.12	-0.215571
18.62	-1.55446
18.21	-3.74622
18.33	0.638523
18.44	0.206759
17.48	0.672805
17.88	1.26108
17.07	1.3896
17.24	1.08155
17.76	0.6317
17.91	-0.2398
17.74	1.06927
17.98	-5.44137
19.5	-0.471096
17.32	0.273904
18.9	-0.00432194
18.02	1.27433
17.66	1.88961
17.9	-1.10268
17.11	2.99571
16.99	2.84535
17.28	0.620854
18.02	-0.440825
16.97	1.02942
22.62	-0.463559
23.05	0.698368
18.68	-0.168229
18.2	-4.21865
18	-0.370288
17.82	1.58141
18.44	0.658819
21.59	5.11579
18.09	1.65493
19.12	-0.365208
18.8	0.0631621
17.85	1.4747
17.43	1.09079
18.44	1.43349
19.23	1.06515
18.69	1.00935
18.17	0.978582
21.09	-3.61341
15.8	1.26104
18.23	0.621101
19.66	1.26623
18.09	0.721585
18.82	0.791132
18.09	0.420789
18.78	1.53599
17.72	1.28316
20.28	0.809738
16.6	1.38468
17.61	1.27022
15.92	0.877942
21.98	0.426205
18.04	0.567356
19.14	0.0282248
18.63	1.29222
17.63	1.6189
17.77	0.0817469
18.15	-1.02467
19.58	0.57956
19.8	0.331163
17.34	-0.132804
19.89	-0.503188
18.33	-0.37255
20.41	1.93948
23.6	1.06501
22.84	1.18225
21.85	3.19572
17.03	-1.08183
19.58	1.60676
17.74	0.929874
18.07	0.369595
18.36	0.725574
18.03	1.55612
15.77	-0.0691703
17.83	1.71949
18.13	1.65622
18.24	1.4059
16.9	-0.0519594
17.02	-2.58265
17.59	1.0724
17.63	1.55198
17.17	1.71121
18.47	0.101928
18.49	1.04204
17.16	0.0392222
18.51	-2.20588
20.97	0.167367
17.04	0.245173
17.48	1.42062
22.65	-0.143318
18.54	1.75445
18.76	3.0069
14.86	0.701339
18.79	0.123798
18.21	-1.78088
17.63	1.0633
18.05	0.877718
17.59	0.823657
16.77	-0.147561
15.49	1.54756
19.28	0.281803
18.86	0.439589
17.54	0.0308762
18.49	1.93437
24.38	0.500924
17.65	1.62788
22.32	2.03309
18.72	0.927892
17.89	2.45912
23.95	1.6017
17.78	0.863594
19.66	0.432439
17.93	-0.772492
17.06	0.799285
24.95	0.887644
17.31	-0.149789
14.94	0.8521
17.13	-0.361632
23.83	-0.304938
18.21	1.97317
18.43	1.23882
15	1.05521
21.54	-0.263875
15.98	-0.00742726
18.59	0.46871
23.94	1.40223
15.68	0.337208
20.52	0.362712
14.65	1.63972
17.62	0.448701
18.35	0.521196
17.92	0.624941
16.29	0.357191
14.2	-0.494668
17.71	0.94593
18.4	0.0870638
17.8	0.241979
17.47	0.985242
20.94	1.95732
24.09	-0.368174
18.23	0.755718
19.6	1.96562
14.65	2.36244
16.45	0.683909
15.58	0.0619245
15.21	-1.49144
22.31	-3.79944
19.64	-2.59728
14.71	1.64718
24.25	-1.37525
18.2	-0.13984
19.87	0.991959
15.88	1.1303
17.56	0.616759
18.89	1.51227
18.96	-2.69314
18.6	0.365902
24.85	-4.17707
24.37	0.776607
17.65	0.933691
16.86	1.87454
14.84	1.28146
18.16	1.58677
18.92	2.35131
17.59	1.67848
17.8	0.553836
20.82	0.522117
20.58	0.216353
21.5	0.0316812
14.76	1.30885
18.83	-0.105237
21.19	3.02756
20.29	0.787926
22.02	0.725185
22.87	0.257207
18.11	-2.1336
18.71	-0.299543
18.77	1.66187
18.47	4.70406
15.01	1.58913
17.61	0.465417
22.38	-3.69794
18.2	1.74404
18.59	0.440432
18.42	-0.102332
17.71	-0.157239
17.51	0.091324
19.23	0.0444369
15.61	-5.07246
16.4	-0.238271
18.14	0.603707
17.44	1.22787
15.52	1.221
21.79	-0.567073
18.32	0.627897
22.26	0.85564
24.61	3.08328
15.02	1.04178
18.25	0.711151
22.1	-0.926437
17.8	-1.59304
14.63	0.232317
16.64	1.75453
16.44	0.180185
20.27	1.14365
18.77	0.17373
14.68	2.53376
15.73	0.123306
15.45	0.646023
14.93	2.50884
14.88	1.22072
22.94	0.274678
19.76	0.303947
19.14	0.275233
15.38	0.813566
18.72	0.885079
24.93	-2.02247
17.86	1.05038
20.9	0.463716
22.34	1.9672
17.06	1.46519
21.7	1.15048
22.11	1.82306
15.56	0.805548
22.01	1.23965
17.99	-0.0330161
18.33	0.713639
16.61	1.7056
16.01	1.31266
17.04	0.725956
16.52	0.315814
15.54	1.43905
21.59	0.372219
17.18	0.873631
17.33	0.694186
14.95	0.0507273
17.56	0.519275
23.93	2.39729
18.73	-2.08745
18.16	0.742327
22.54	-0.024323
14.94	1.00599
14.5	0.359715
14.7	1.1096
14.43	0.33109
15.52	0.0891796
14.91	0.507634
15.03	0.643398
15.98	0.609583
23.48	0.435938
24.66	0.403647
24.07	0.164543
22.35	0.3507
17.44	0.931642
24.37	0.261676
17.19	1.26471
15.34	-0.595353
22.02	0.606219
18.78	0.880348
19.61	1.17735
22.68	0.287536
14.95	4.5552
22.75	-0.0223796
21.36	0.585927
20.93	-1.07034
16.67	1.27088
20.7	1.23757
24.67	0.0927748
21.96	1.15602
21.69	-0.0469958
21.19	1.34351
15.68	-2.25599
14.55	-4.52415
15.4	0.424662
20.07	2.0729
24.98	-0.120639
18.42	0.139625
20.64	2.17905
22.94	1.28239
23.01	-0.242079
24.68	-1.41826
18.21	1.92816
22.12	0.17955
24.53	1.25899
18.49	-0.370981
16.17	-0.287159
20.31	0.926402
24.5	0.663187
22.13	1.43244
15.15	1.73516
18.82	0.913244
24.17	1.45773
22.48	1.75988
22.14	-3.92666
19.37	-0.713413
20.01	1.31144
23.03	1.09805
23.22	0.459366
22.83	0.544384
14.54	1.1739
24.21	0.683711
21.14	5.33693
14.75	1.14674
14.41	0.362051
23.75	-3.46571
22.1	-0.177715
21.39	0.45684
18.99	0.520212
20.32	0.416497
22.3	2.39703
20.86	0.124046
18.51	1.38086
19.49	1.58455
16.99	1.19561
17.54	1.07675
20.65	1.11826
14.43	1.15577
14.42	-0.343264
14.83	1.15268
22.86	0.963507
21.23	3.53249
19.92	0.0302569
22.11	0.284208
22.02	2.42755
21.32	0.0445497
24.83	1.49739
15.13	2.13195
23.68	1.07683
18.4	1.20235
22.32	1.38145
24.46	0.233618
16.13	0.181335
15.12	1.24932
15.3	0.761583
15.19	0.380822
20.74	1.21401
15.69	2.57576
14.59	2.61485
14.54	-1.91825
14.98	2.70211
14.38	3.09335
17.42	-0.388449
14.55	0.110097
15.68	0.751608
14.68	1.24468
22.77	1.56862
15.5	1.11299
14.38	0.65742
15.06	-0.00562047
15.56	-0.038253
14.79	0.618408
15.03	0.824981
22.6	-1.17945
16.13	0.433249
15.92	1.89488
14.32	0.855905
23.8	0.300449
14.32	0.601545
15.24	0.169842
21.96	0.304364
21.18	0.985728
24.45	-0.0457439
19.26	0.0589167
15.2	-0.0665744
18.39	-0.64632
14.41	2.20356
23.73	0.856928
21.18	0.435497
16.27	0.734278
21.94	0.270119
18.7	1.76302
21.77	0.261488
21.92	0.759113
20.42	0.238253
19.43	-0.42937
22.06	0.794599
22.43	0.931254
18.53	0.325934
24.92	0.991613
22.69	-0.0316081
24.98	5.01235
14.24	0.884565
14.97	0.0512404
21.11	0.274951
21.56	-0.41009
14.59	3.14751
20.13	2.35863
21.08	1.36869
23.57	0.292883
22.87	0.139066
19.03	-2.78938
23.6	0.103606
20.43	0.77813
24.99	1.15443
20.89	-0.592645
22.22	0.69791
23.33	1.03283
21.03	2.68027
21.5	0.377458
14.93	1.50587
20.73	1.4281
15.8	-0.135583
15.66	0.0983751
19.63	1.71244
20.24	0.849176
18.97	1.36602
16.14	1.87037
14.27	-0.1073
16.1	0.931085
19.32	1.69702
22.95	-4.28449
21.49	1.0532
23.77	1.09841
21.14	-0.254974
17.64	1.02387
21.63	2.14108
23.36	0.563602
14.35	0.45671
22.9	0.797288
19.14	1.38602
22.38	0.977508
15.02	-1.12546
17.35	0.645943
21.95	-0.819211
18.54	0.786126
14.39	1.67297
23.79	1.69929
17.82	1.05246
21.94	0.493665
18.31	0.238161
20.28	-2.51983
15.94	2.06972
15.87	1.22558
18.85	1.32796
20.57	0.148017
23.79	0.0668723
14.74	2.0516
15.64	1.53714
15	1.6164
16.91	1.95388
15.34	0.937204
15.65	-0.229522
16.14	-1.65539
16.67	-1.44114
14.79	-1.54441
15.97	2.44554
24.87	3.12643
16.5	0.756351
15.53	0.695766
15.93	-0.497133
15.5	0.303535
20.91	-1.22714
15.24	0.341498
17.39	-0.827966
17.25	0.202947
15.07	1.32762
15.54	1.78857
15.66	-0.19137
15.9	-0.606967
15.87	-0.150838
15.8	0.190346
22.18	1.71223
17.67	0.0933069
15.06	1.09539
14.42	1.76791
20.82	1.48057
24.45	0.00326002
22.85	0.169983
20.85	-1.09806
19.14	0.32341
16.19	1.8499
15.92	2.1535
15.22	0.798044
18.82	0.0514136
16.04	-0.364753
24.29	-0.237503
17.24	0.448538
17.29	1.17851
18.28	1.10877
15.63	0.446618
21.23	0.635917
17.12	0.163381
20.85	0.1817
20.17	0.443808
22.93	-0.0391498
14.75	-0.392322
14.28	2.65019
16.97	0.639247
18.27	-0.289327
15.65	2.48194
15.89	0.349091
21.77	4.05299
23.01	-0.435438
17.71	4.844
14.53	-5.15288
16.12	1.96416
15.33	1.96294
15.93	0.674607
14.8	2.35402
15.37	-0.32833
15.33	1.4492
20.8	0.0189868
15.22	1.43389
16.75	1.12671
20.74	1.66285
14.96	0.394424
17.29	0.732257
15.69	3.47167
22.54	0.106171
18.42	-1.33899
20.68	-0.103737
18.12	-0.00581612
14.75	1.96142
14.94	1.84998
21.61	1.40274
24.04	2.01943
22.45	0.779092
21.07	-0.282406
20.08	1.59291
22.28	1.29901
17.54	1.90288
20.21	-0.250639
19.24	0.668498
20.88	-0.16721
21.23	0.0259017
23.58	-0.177861
16.74	0.592599
14.1	2.69161
20.62	0.207337
24.16	0.648497
24.52	0.863206
24.12	0.371386
20.99	0.803913
23.75	1.45953
21.16	0.186214
21.35	-0.425293
18.95	0.682877
16.27	0.796045
16.8	-4.64466
21.59	0.314971
24.77	0.438773
20.46	-0.28011
20.86	0.615599
22.27	-0.0662787
20.67	0.221841
24.64	0.221347
23.02	-3.71446
20.62	1.3851
20.86	0.164928
22.69	0.670291
22.16	1.58363
23.41	-0.114734
24.19	-0.0650994
23.92	1.26986
18.91	0.428592
16.82	0.529264
22.43	0.905758
22.99	0.240043
20.38	1.06437
24.4	-3.52316
18.86	0.892977
20.63	-0.258647
21.5	-0.24882
21.12	0.188575
18.81	-5.75919
24.14	1.301
15.3	2.0128
20.45	1.18346
23.84	1.3225
18.97	0.54392
18.75	2.42897
23.24	-4.30223
21.73	1.28405
21.05	0.590349
19.37	4.60126
24.21	0.385019
14.59	4.21531
21.43	1.61282
24.35	2.7457
20.07	-0.906048
21.75	1.16478
23.13	0.065075
20.38	0.286322
19.71	-1.27234
20.93	0.00923188
22.57	0.425166
20.75	0.411348
20.85	0.836711
20.78	0.233632
24.95	1.85064
19.96	1.40535
21.2	1.26117
23.65	0.801166
22.67	0.707437
19.37	1.45085
19.17	1.49086
20.65	0.954428
21.49	1.94683
14.51	1.56365
21.57	1.37008
20.47	0.702046
22.16	0.971828
24.79	1.86223
23.6	0.466003
18.53	0.633937
21.43	1.66334
17.73	0.826327
21.89	0.90098
21.53	-1.85607
24.58	1.34345
18.34	1.4021
21.83	0.00326002
18.38	1.47801
19.33	1.90279
18.85	1.58635
20.84	0.873146
19.98	1.47194
18.52	0.347503
18.72	1.9373
17.52	1.23309
16.36	0.145101
20.19	0.468114
19.58	0.140074
16.78	0.290994
20.73	1.50949
21.08	-0.0448837
20.58	1.91611
22.27	1.56235
23.04	1.4771
23.92	1.28665
21.26	0.961237
20.37	0.900645
20.39	0.248548
22.54	-0.32611
21.7	-0.171708
22.18	-2.95309
23.52	-5.73531
22.49	-0.316375
20.5	1.39201
20.36	1.62596
24.38	-5.03635
20.68	0.152301
20.42	1.32899
20.72	0.373634
22.89	1.25141
20.65	0.193446
20.77	1.58412
20.89	-0.415391
22.36	0.984511
22.28	0.609851
19.72	0.908738
24.32	2.41854
20.93	-4.7399
24.15	0.575125
22.65	1.30173
23.5	-1.15103
20.69	1.38628
20.22	1.2939
20.59	0.220592
20.98	0.661377
20.45	1.11984
20.57	1.27755
20.17	0.0123586
20.14	1.54151
20.19	0.47568
22.83	0.724315
20.49	-0.771728
20.91	-1.27261
22.32	0.627347
16.23	0.909179
20	-0.967812
18.28	1.06383
17.96	0.923551
17.97	0.30573
20.46	0.402168
16.45	0.837985
23.49	0.604292
22.12	3.21496
23.04	-1.17535
22.37	0.349528
21.45	1.31636
19.1	0.350676
21.36	2.06258
20.97	0.884225
19.81	0.940667
20.6	0.387265
16.55	-0.511961
18.34	0.804621
16.42	1.02859
15.68	2.54682
21.28	0.447158
23.59	1.06113
18.58	-0.521073
16.08	1.52752
23.28	-2.69367
16.99	0.0730523
19.72	-0.648586
17.36	0.177583
15.82	0.498842
16.34	0.633686
15.49	2.54296
16.13	0.864628
15.34	-0.493939
16.61	1.0958
16.16	-1.93999
16.52	0.77228
16.31	1.37281
23.65	-1.45932
23.78	2.30704
14.97	1.64809
15.12	-0.0221221
15.12	1.94833
21.04	1.13113
14.15	0.019581
19.84	1.33944
15.05	0.749176
14.56	1.13878
14.27	0.957944
21.01	-0.0921611
24.33	0.674396
22.89	0.11329
20.27	2.8935
14.92	1.26539
17.87	1.6707
15.1	2.38144
21.68	-2.35029
16	0.679815
21.95	-2.26997
15.76	-3.61026
17.86	1.07509
15.48	-1.02253
16.81	1.91595
16.05	2.00629
18.92	2.34148
20.47	0.621906

## Sheet: Figure2B
id	age category	time point	predicted k shift
10009	17-21 years	T1	-0.797707
10017	17-21 years	T1	-0.66588
10041	14-17 years	T1	1.05713
10059	14-17 years	T1	1.08725
10067	17-21 years	T1	0.650877
10075	17-21 years	T1	-0.43442
10083	14-17 years	T1	0.910727
10091	17-21 years	T1	0.00541461
10116	14-17 years	T1	0.607841
10140	14-17 years	T1	0.496675
10158	17-21 years	T1	0.405503
10174	14-17 years	T1	0.722942
10182	21-24 years	T1	-0.893953
10207	14-17 years	T1	1.0844
10215	17-21 years	T1	1.13331
10223	21-24 years	T1	0.195854
10265	17-21 years	T1	0.892755
10281	14-17 years	T1	0.815166
10306	17-21 years	T1	1.33227
10447	14-17 years	T1	1.34921
10520	14-17 years	T1	1.11546
10695	14-17 years	T1	1.23974
10702	14-17 years	T1	0.702013
10710	14-17 years	T1	0.368143
10728	17-21 years	T1	-0.762927
10736	14-17 years	T1	0.692662
10744	14-17 years	T1	0.329262
10794	14-17 years	T1	1.65101
10801	17-21 years	T1	0.37183
10819	14-17 years	T1	0.954538
10827	14-17 years	T1	1.1582
10843	14-17 years	T1	1.06389
10869	14-17 years	T1	1.08523
10893	14-17 years	T1	1.13872
10900	14-17 years	T1	0.116938
10918	17-21 years	T1	0.957235
10975	17-21 years	T1	-0.525325
10983	17-21 years	T1	-0.212634
11049	17-21 years	T1	0.366534
11064	17-21 years	T1	1.19649
11171	17-21 years	T1	-0.0459703
11239	17-21 years	T1	0.74434
11262	17-21 years	T1	0.73237
11296	17-21 years	T1	0.364058
11304	17-21 years	T1	0.957721
11320	17-21 years	T1	0.510084
11403	17-21 years	T1	-0.574492
11429	17-21 years	T1	0.397001
11486	17-21 years	T1	1.1895
11551	17-21 years	T1	1.07884
11627	17-21 years	T1	0.978926
11635	14-17 years	T1	0.581752
11718	17-21 years	T1	0.57191
11858	21-24 years	T1	2.06263
11882	17-21 years	T1	0.458999
11932	17-21 years	T1	-0.761714
11940	17-21 years	T1	-0.19277
11965	17-21 years	T1	0.84159
11981	17-21 years	T1	0.423045
12005	21-24 years	T1	1.06694
12013	17-21 years	T1	1.17633
12070	17-21 years	T1	1.25506
12096	17-21 years	T1	0.664998
12161	17-21 years	T1	0.938333
12203	17-21 years	T1	1.01718
12211	17-21 years	T1	0.699597
12260	17-21 years	T1	1.08856
12302	17-21 years	T1	0.838594
12310	21-24 years	T1	-0.964941
12385	14-17 years	T1	1.4544
12393	17-21 years	T1	1.23403
12435	17-21 years	T1	0.330711
12500	17-21 years	T1	1.04153
12526	17-21 years	T1	0.414604
12534	17-21 years	T1	1.21138
12542	17-21 years	T1	0.716891
12567	17-21 years	T1	0.877495
12591	14-17 years	T1	0.969749
12682	14-17 years	T1	1.30899
12690	21-24 years	T1	0.898235
12757	17-21 years	T1	0.0215634
12773	17-21 years	T1	0.20055
12799	17-21 years	T1	1.11623
12831	17-21 years	T1	1.06777
12849	17-21 years	T1	0.420478
12948	17-21 years	T1	-0.126067
13078	17-21 years	T1	0.949053
13128	17-21 years	T1	0.634948
13144	17-21 years	T1	2.19993
13169	17-21 years	T1	-0.192626
13177	21-24 years	T1	0.735303
13276	21-24 years	T1	-0.8624
13284	17-21 years	T1	-0.244503
13300	17-21 years	T1	2.24897
13441	17-21 years	T1	0.581437
13458	17-21 years	T1	1.08157
13615	17-21 years	T1	0.329362
13698	17-21 years	T1	0.476124
13706	14-17 years	T1	1.42698
13979	17-21 years	T1	0.245195
13995	17-21 years	T1	-0.443513
14027	14-17 years	T1	1.05561
14092	17-21 years	T1	-0.422937
14159	17-21 years	T1	1.11005
14175	17-21 years	T1	0.384532
14266	17-21 years	T1	1.20459
14399	17-21 years	T1	0.809231
14449	17-21 years	T1	0.295905
14464	17-21 years	T1	0.967157
14522	17-21 years	T1	1.0132
14548	17-21 years	T1	1.02817
14563	14-17 years	T1	0.282063
14589	17-21 years	T1	0.474316
14852	17-21 years	T1	1.18179
14878	17-21 years	T1	1.11146
15032	17-21 years	T1	1.21311
15057	14-17 years	T1	0.516827
15065	14-17 years	T1	1.18593
15099	17-21 years	T1	0.325777
15198	17-21 years	T1	1.78158
15230	17-21 years	T1	0.665812
15263	21-24 years	T1	0.263904
15289	17-21 years	T1	-0.317566
15420	17-21 years	T1	1.28283
15438	21-24 years	T1	0.34165
15552	17-21 years	T1	0.161612
15560	17-21 years	T1	0.589253
15636	17-21 years	T1	0.591603
15743	21-24 years	T1	0.550729
15842	17-21 years	T1	0.289452
15859	14-17 years	T1	0.694028
15875	17-21 years	T1	0.0414883
15958	21-24 years	T1	-0.845726
16121	17-21 years	T1	1.02604
16147	17-21 years	T1	0.679753
16220	14-17 years	T1	1.43112
16261	21-24 years	T1	-0.438764
16279	14-17 years	T1	0.559321
16345	17-21 years	T1	0.550677
16436	14-17 years	T1	2.42733
16451	17-21 years	T1	1.17803
16519	14-17 years	T1	1.3914
16568	17-21 years	T1	0.278115
16584	17-21 years	T1	1.06943
16592	17-21 years	T1	0.0394471
16600	14-17 years	T1	0.0439029
16618	14-17 years	T1	0.526532
16634	17-21 years	T1	1.35033
16733	17-21 years	T1	0.484096
16790	17-21 years	T1	0.913812
16832	17-21 years	T1	0.557377
16907	21-24 years	T1	0.12782
16964	17-21 years	T1	0.331427
17046	14-17 years	T1	0.708946
17095	14-17 years	T1	0.701551
17103	14-17 years	T1	0.500935
17285	14-17 years	T1	-0.131459
17392	21-24 years	T1	-0.742727
17558	14-17 years	T1	0.806266
17657	21-24 years	T1	-0.568206
17954	17-21 years	T1	0.520772
18010	17-21 years	T1	1.02778
18051	17-21 years	T1	-0.586919
18093	21-24 years	T1	-1.15828
18101	21-24 years	T1	0.912685
18168	14-17 years	T1	1.21075
18333	17-21 years	T1	1.55459
18416	17-21 years	T1	0.855381
18556	17-21 years	T1	-0.524944
18598	17-21 years	T1	0.773791
18754	17-21 years	T1	0.347172
18770	21-24 years	T1	0.0613677
19026	17-21 years	T1	1.20939
19042	21-24 years	T1	1.12755
19059	21-24 years	T1	0.256075
19075	17-21 years	T1	-0.215589
19257	17-21 years	T1	0.577812
19265	17-21 years	T1	1.26761
19398	17-21 years	T1	0.893533
19422	14-17 years	T1	0.132795
19455	17-21 years	T1	1.36609
19463	21-24 years	T1	-0.739518
19513	17-21 years	T1	1.45071
19554	17-21 years	T1	1.18644
19612	17-21 years	T1	0.331631
19653	17-21 years	T1	0.598335
19745	17-21 years	T1	0.498584
19802	17-21 years	T1	-0.113495
19935	14-17 years	T1	-0.450173
20131	14-17 years	T1	1.20722
20321	17-21 years	T1	-0.258685
20404	17-21 years	T1	1.08657
20594	17-21 years	T1	1.11248
20677	21-24 years	T1	0.269031
20735	21-24 years	T1	0.128862
20743	14-17 years	T1	1.36243
20784	21-24 years	T1	0.24069
20818	17-21 years	T1	-0.23249
20826	14-17 years	T1	0.882381
20933	14-17 years	T1	0.235807
21006	14-17 years	T1	0.411796
21030	17-21 years	T1	0.525305
21063	17-21 years	T1	0.354468
21071	14-17 years	T1	1.16036
21147	14-17 years	T1	1.23039
21238	14-17 years	T1	0.715262
21287	14-17 years	T1	0.875928
21303	21-24 years	T1	1.1955
21352	17-21 years	T1	-0.120868
21436	14-17 years	T1	0.488111
21600	17-21 years	T1	1.19239
21659	17-21 years	T1	0.814726
21741	21-24 years	T1	0.662432
21758	21-24 years	T1	-0.572295
21816	14-17 years	T1	0.962256
21931	21-24 years	T1	0.974806
22020	17-21 years	T1	-0.521405
22053	17-21 years	T1	0.555961
22129	14-17 years	T1	0.0239346
22152	14-17 years	T1	-0.314109
22160	17-21 years	T1	0.56494
22186	14-17 years	T1	0.120435
22202	14-17 years	T1	1.09324
22236	21-24 years	T1	0.666202
22277	17-21 years	T1	0.950212
22335	17-21 years	T1	0.701442
22418	14-17 years	T1	1.2119
22442	17-21 years	T1	1.13484
22467	21-24 years	T1	-0.51768
22525	17-21 years	T1	-0.0306354
22558	17-21 years	T1	0.2946
22566	21-24 years	T1	1.60653
22640	14-17 years	T1	0.806462
22715	14-17 years	T1	0.40778
22723	14-17 years	T1	1.27961
22822	14-17 years	T1	1.39551
22830	14-17 years	T1	0.757055
22863	14-17 years	T1	1.12264
22871	14-17 years	T1	0.0467231
22889	14-17 years	T1	1.25239
22897	21-24 years	T1	1.11297
22905	21-24 years	T1	0.0389977
23077	17-21 years	T1	1.14256
23150	21-24 years	T1	0.672038
23168	17-21 years	T1	1.14818
23176	14-17 years	T1	0.470142
23218	17-21 years	T1	0.399174
23275	17-21 years	T1	1.80646
23283	21-24 years	T1	0.323307
23317	14-17 years	T1	0.934524
23390	21-24 years	T1	1.20602
23416	17-21 years	T1	1.24609
23499	14-17 years	T1	0.545973
23523	17-21 years	T1	0.899961
23531	21-24 years	T1	0.970888
23648	21-24 years	T1	0.485347
23713	21-24 years	T1	1.06351
23747	14-17 years	T1	0.305659
23838	14-17 years	T1	0.0356344
23986	17-21 years	T1	0.587741
24059	21-24 years	T1	0.177346
24091	17-21 years	T1	1.32364
24125	21-24 years	T1	0.118311
24190	21-24 years	T1	-0.264348
24216	21-24 years	T1	0.746288
24281	21-24 years	T1	0.255613
24307	21-24 years	T1	0.507876
24349	17-21 years	T1	-0.564504
24356	14-17 years	T1	0.433996
24406	17-21 years	T1	0.606468
24430	21-24 years	T1	0.00993071
24463	14-17 years	T1	1.63211
24471	17-21 years	T1	1.37785
24489	21-24 years	T1	0.705656
24711	21-24 years	T1	1.1843
24752	17-21 years	T1	0.289137
24828	17-21 years	T1	0.882224
24836	21-24 years	T1	-0.281048
24844	21-24 years	T1	-0.294157
24851	21-24 years	T1	0.0685567
24927	21-24 years	T1	0.600696
24935	21-24 years	T1	0.872047
24943	14-17 years	T1	1.32266
24976	14-17 years	T1	0.380101
25007	21-24 years	T1	-0.84217
25064	21-24 years	T1	-0.280049
25072	21-24 years	T1	-0.435526
25098	17-21 years	T1	-0.640111
25148	17-21 years	T1	-0.0943267
25338	17-21 years	T1	0.188618
25353	17-21 years	T1	1.00135
25387	17-21 years	T1	1.87909
25395	14-17 years	T1	1.21064
25403	17-21 years	T1	0.137908
25460	14-17 years	T1	1.3248
25502	14-17 years	T1	0.485086
25510	14-17 years	T1	0.644622
25569	21-24 years	T1	-0.576486
25684	21-24 years	T1	-0.235022
25742	21-24 years	T1	-0.367752
25890	21-24 years	T1	0.0859305
26005	21-24 years	T1	0.824226
26047	14-17 years	T1	0.144872
26153	17-21 years	T1	0.605709
26161	21-24 years	T1	0.856761
26328	21-24 years	T1	0.0625741
26351	14-17 years	T1	0.447985
26401	14-17 years	T1	1.30038
26500	14-17 years	T1	1.18172
26518	17-21 years	T1	1.20705
26526	14-17 years	T1	0.85253
26633	14-17 years	T1	-0.319294
26690	14-17 years	T1	1.11534
26724	14-17 years	T1	0.919784
26807	14-17 years	T1	0.710184
26815	14-17 years	T1	0.902376
26948	14-17 years	T1	1.02845
26997	21-24 years	T1	0.575248
27029	14-17 years	T1	0.903525
27102	14-17 years	T1	0.59844
27169	14-17 years	T1	0.396054
27300	14-17 years	T1	1.33904
27490	14-17 years	T1	0.698257
27664	14-17 years	T1	0.883669
27698	14-17 years	T1	1.48898
27797	14-17 years	T1	1.18926
27862	21-24 years	T1	0.647116
28043	21-24 years	T1	1.20811
28092	17-21 years	T1	0.37427
28142	14-17 years	T1	0.339196
28399	17-21 years	T1	-0.519248
28431	14-17 years	T1	1.31431
28480	21-24 years	T1	0.99866
28647	14-17 years	T1	0.687551
28670	21-24 years	T1	0.755603
28704	17-21 years	T1	-0.43787
28746	21-24 years	T1	0.879138
29298	21-24 years	T1	0.610125
29520	17-21 years	T1	0.222947
29538	21-24 years	T1	0.418445
29629	21-24 years	T1	0.18416
29637	21-24 years	T1	0.196708
29660	14-17 years	T1	0.98459
29801	14-17 years	T1	0.727279
29850	21-24 years	T1	0.2609
30122	14-17 years	T1	1.37393
30148	17-21 years	T1	0.559065
30197	21-24 years	T1	-0.325493
30213	21-24 years	T1	0.21003
30262	17-21 years	T1	-0.560351
30353	21-24 years	T1	0.289782
30775	21-24 years	T1	1.02431
30833	14-17 years	T1	1.45723
30973	14-17 years	T1	0.387483
30999	14-17 years	T1	0.741576
31013	17-21 years	T1	0.766677
31070	17-21 years	T1	0.336465
31104	14-17 years	T1	0.532662
31112	14-17 years	T1	-0.131987
31179	14-17 years	T1	1.46699
31237	21-24 years	T1	-0.80438
31278	21-24 years	T1	0.785127
31377	21-24 years	T1	0.337723
31401	17-21 years	T1	0.232093
31526	21-24 years	T1	0.724635
31534	21-24 years	T1	0.639448
31542	14-17 years	T1	0.457004
31559	21-24 years	T1	0.575418
31674	17-21 years	T1	0.303856
31765	14-17 years	T1	1.6336
31856	17-21 years	T1	0.436172
31906	17-21 years	T1	1.1855
31997	17-21 years	T1	0.864045
32003	21-24 years	T1	0.781797
32052	17-21 years	T1	1.26783
32078	17-21 years	T1	-0.35779
32128	14-17 years	T1	0.761081
32151	17-21 years	T1	0.992771
32177	17-21 years	T1	1.09575
32193	21-24 years	T1	-0.375594
32250	14-17 years	T1	1.45916
32359	14-17 years	T1	0.726682
32367	14-17 years	T1	1.2498
32391	14-17 years	T1	1.0387
32417	14-17 years	T1	1.03547
32458	14-17 years	T1	0.661663
32524	14-17 years	T1	0.0359366
32581	14-17 years	T1	1.68419
32672	14-17 years	T1	1.11215
33035	14-17 years	T1	-0.197236
33092	14-17 years	T1	0.683911
33183	14-17 years	T1	0.209019
33407	14-17 years	T1	0.931761
33431	14-17 years	T1	1.52895
33449	14-17 years	T1	1.46232
33464	14-17 years	T1	-0.405876
33522	14-17 years	T1	0.385469
33530	14-17 years	T1	0.60152
33639	21-24 years	T1	1.42868
33753	17-21 years	T1	0.403626
33803	14-17 years	T1	0.655335
33829	14-17 years	T1	1.47134
33894	21-24 years	T1	-0.94821
34033	17-21 years	T1	-0.701919
34041	17-21 years	T1	1.25555
34132	14-17 years	T1	0.603163
34199	14-17 years	T1	0.693899
34207	14-17 years	T1	0.767556
34280	14-17 years	T1	1.18169
34314	21-24 years	T1	-0.851118
34421	17-21 years	T1	0.856295
34470	17-21 years	T1	1.08985
34520	17-21 years	T1	0.951403
34538	14-17 years	T1	1.01246
34686	17-21 years	T1	-0.232859
34884	14-17 years	T1	-0.290784
34918	14-17 years	T1	0.687864
34983	14-17 years	T1	0.589999
35097	17-21 years	T1	0.483514
35311	14-17 years	T1	0.636797
35337	21-24 years	T1	0.404326
35352	21-24 years	T1	1.05859
35428	17-21 years	T1	0.474031
35451	14-17 years	T1	-0.348131
35477	14-17 years	T1	0.847538
35485	14-17 years	T1	1.62782
35535	14-17 years	T1	0.411865
35584	14-17 years	T1	1.6569
35675	14-17 years	T1	1.39186
35915	14-17 years	T1	0.583529
35980	14-17 years	T1	0.937104
36475	17-21 years	T1	2.04789
36962	14-17 years	T1	0.610565
37275	17-21 years	T1	0.356419
37283	14-17 years	T1	0.951083
37291	14-17 years	T1	0.36352
37408	21-24 years	T1	-0.441915
37606	21-24 years	T1	0.876182
37846	17-21 years	T1	1.21947
38000	17-21 years	T1	-0.222197
38059	17-21 years	T1	1.39019
38133	17-21 years	T1	0.171472
38190	21-24 years	T1	-0.843222
38273	14-17 years	T1	0.87953
38281	14-17 years	T1	0.700769
38406	21-24 years	T1	0.655251
38471	21-24 years	T1	1.02033
38505	21-24 years	T1	0.112379
38737	21-24 years	T1	1.21529
38794	21-24 years	T1	-0.622271
38836	17-21 years	T1	1.33206
38919	21-24 years	T1	0.181028
38943	21-24 years	T1	0.512141
39149	17-21 years	T1	0.886891
39164	21-24 years	T1	0.340917
39263	17-21 years	T1	0.554214
39271	21-24 years	T1	0.0559951
39511	17-21 years	T1	0.939232
39545	17-21 years	T1	1.13199
39701	21-24 years	T1	0.37904
39750	21-24 years	T1	-0.319704
39867	21-24 years	T1	0.958597
39875	21-24 years	T1	0.810212
39891	21-24 years	T1	-0.667366
39982	17-21 years	T1	-0.693488
40071	21-24 years	T1	-0.554635
40097	21-24 years	T1	-0.357815
40113	17-21 years	T1	-0.740326
40246	21-24 years	T1	1.12826
40303	17-21 years	T1	1.18226
40378	17-21 years	T1	0.338666
40410	21-24 years	T1	-0.493404
40501	21-24 years	T1	0.982338
40527	21-24 years	T1	0.700438
40543	17-21 years	T1	0.297853
40550	21-24 years	T1	0.776615
40568	14-17 years	T1	1.2505
40717	21-24 years	T1	0.207258
40857	17-21 years	T1	2.24141
40949	21-24 years	T1	0.0294092
40972	21-24 years	T1	0.142875
41012	17-21 years	T1	0.214859
41046	17-21 years	T1	0.5508
41061	17-21 years	T1	0.0433764
41160	17-21 years	T1	1.12686
41202	17-21 years	T1	-0.194196
41228	17-21 years	T1	1.78533
41236	21-24 years	T1	1.00335
41277	21-24 years	T1	-0.147898
41376	21-24 years	T1	0.6068
41442	17-21 years	T1	1.05612
41517	17-21 years	T1	1.35619
41731	17-21 years	T1	1.0683
41798	21-24 years	T1	1.37678
41822	14-17 years	T1	0.953603
41830	21-24 years	T1	0.190658
42051	21-24 years	T1	0.788361
42069	17-21 years	T1	1.02135
42135	21-24 years	T1	-0.712842
42150	21-24 years	T1	-0.657744
42259	17-21 years	T1	1.04553
42317	21-24 years	T1	-0.859344
42366	17-21 years	T1	1.18644
42374	17-21 years	T1	1.17816
42382	17-21 years	T1	0.911285
42390	17-21 years	T1	0.94092
42408	17-21 years	T1	0.461809
42416	17-21 years	T1	0.358725
42440	17-21 years	T1	-0.266072
42564	17-21 years	T1	1.26452
42689	14-17 years	T1	0.45856
42747	21-24 years	T1	-0.703059
42762	17-21 years	T1	1.01127
42929	21-24 years	T1	0.914477
43042	17-21 years	T1	0.575805
43224	21-24 years	T1	-0.246509
43257	21-24 years	T1	-0.639896
43281	21-24 years	T1	0.398615
43422	17-21 years	T1	0.874661
43513	17-21 years	T1	1.22855
43539	21-24 years	T1	-0.809593
43661	17-21 years	T1	1.51201
43760	17-21 years	T1	0.222077
43828	17-21 years	T1	2.15909
43844	21-24 years	T1	0.994654
44255	17-21 years	T1	-0.670796
44420	21-24 years	T1	0.213566
44487	21-24 years	T1	0.949807
44503	21-24 years	T1	1.30885
44560	17-21 years	T1	0.544048
44602	17-21 years	T1	1.36129
44610	17-21 years	T1	1.24621
44644	17-21 years	T1	1.05626
44776	17-21 years	T1	0.763048
44792	17-21 years	T1	-0.379637
44818	17-21 years	T1	0.703103
44826	21-24 years	T1	0.935196
45021	17-21 years	T1	1.75577
45146	17-21 years	T1	-0.173985
45476	14-17 years	T1	0.667987
45500	17-21 years	T1	0.805643
45526	17-21 years	T1	0.455589
45534	17-21 years	T1	-0.0268567
45617	14-17 years	T1	0.650187
45641	21-24 years	T1	0.650569
45682	21-24 years	T1	-0.594999
45690	21-24 years	T1	-0.254723
45708	21-24 years	T1	0.26111
45997	17-21 years	T1	1.16592
46193	21-24 years	T1	0.851401
46326	14-17 years	T1	0.500072
46359	14-17 years	T1	0.247106
46375	14-17 years	T1	0.966656
46425	21-24 years	T1	0.280461
46599	17-21 years	T1	1.14285
47118	14-17 years	T1	0.50151
47225	17-21 years	T1	0.631366
47357	14-17 years	T1	0.881183
47365	14-17 years	T1	1.14145
47506	14-17 years	T1	0.882007
47589	14-17 years	T1	1.17378
47613	14-17 years	T1	-0.571514
48306	21-24 years	T1	-0.209766
48397	14-17 years	T1	1.31944
48413	14-17 years	T1	1.18917
48421	14-17 years	T1	1.88064
48447	21-24 years	T1	1.13553
48470	17-21 years	T1	0.98576
59089	14-17 years	T1	1.05009
10009	17-21 years	T2	-0.91462
10017	17-21 years	T2	0.826917
10041	14-17 years	T2	0.279269
10059	14-17 years	T2	0.429362
10067	17-21 years	T2	2.20946
10075	17-21 years	T2	-0.873132
10083	14-17 years	T2	0.629094
10091	17-21 years	T2	0.655634
10116	14-17 years	T2	0.231996
10140	14-17 years	T2	0.153004
10158	17-21 years	T2	0.183421
10174	14-17 years	T2	-0.237378
10182	21-24 years	T2	0.221707
10207	14-17 years	T2	0.687195
10215	17-21 years	T2	0.27138
10223	21-24 years	T2	0.7681
10265	17-21 years	T2	0.854875
10281	14-17 years	T2	1.04231
10306	17-21 years	T2	0.768047
10447	14-17 years	T2	-0.211206
10520	14-17 years	T2	1.2341
10695	14-17 years	T2	0.938037
10702	14-17 years	T2	-0.398487
10710	14-17 years	T2	0.0937034
10728	17-21 years	T2	-0.775524
10736	14-17 years	T2	0.490601
10744	14-17 years	T2	0.0815777
10794	14-17 years	T2	0.997071
10801	17-21 years	T2	0.0797855
10819	14-17 years	T2	0.470041
10827	14-17 years	T2	0.933945
10843	14-17 years	T2	0.336078
10869	14-17 years	T2	0.241475
10893	14-17 years	T2	0.662225
10900	14-17 years	T2	0.162082
10918	17-21 years	T2	0.267833
10975	17-21 years	T2	-1.01028
10983	17-21 years	T2	-0.972384
11049	17-21 years	T2	0.303212
11064	17-21 years	T2	0.618664
11171	17-21 years	T2	-0.773176
11239	17-21 years	T2	-0.376321
11262	17-21 years	T2	0.851991
11296	17-21 years	T2	0.753142
11304	17-21 years	T2	0.818075
11320	17-21 years	T2	0.801868
11403	17-21 years	T2	0.419271
11429	17-21 years	T2	0.913206
11486	17-21 years	T2	1.01501
11551	17-21 years	T2	1.46397
11627	17-21 years	T2	0.289407
11635	14-17 years	T2	0.357388
11718	17-21 years	T2	0.111207
11858	21-24 years	T2	-0.681451
11882	17-21 years	T2	0.679232
11932	17-21 years	T2	-0.410489
11940	17-21 years	T2	-0.662177
11965	17-21 years	T2	0.521151
11981	17-21 years	T2	0.321289
12005	21-24 years	T2	-0.565422
12013	17-21 years	T2	0.715366
12070	17-21 years	T2	0.525924
12096	17-21 years	T2	0.763716
12161	17-21 years	T2	0.809846
12203	17-21 years	T2	-0.720369
12211	17-21 years	T2	1.06746
12260	17-21 years	T2	0.943739
12302	17-21 years	T2	-0.436088
12310	21-24 years	T2	-0.72882
12385	14-17 years	T2	0.426899
12393	17-21 years	T2	0.338759
12435	17-21 years	T2	-0.189561
12500	17-21 years	T2	0.419133
12526	17-21 years	T2	0.600081
12534	17-21 years	T2	0.313099
12542	17-21 years	T2	0.739377
12567	17-21 years	T2	0.469782
12591	14-17 years	T2	1.73617
12682	14-17 years	T2	0.585634
12690	21-24 years	T2	0.908908
12757	17-21 years	T2	0.719184
12773	17-21 years	T2	0.236931
12799	17-21 years	T2	0.617315
12831	17-21 years	T2	0.241083
12849	17-21 years	T2	0.984049
12948	17-21 years	T2	-0.728307
13078	17-21 years	T2	0.249263
13128	17-21 years	T2	0.216149
13144	17-21 years	T2	1.34169
13169	17-21 years	T2	0.202524
13177	21-24 years	T2	0.747298
13276	21-24 years	T2	-0.260405
13284	17-21 years	T2	-0.268902
13300	17-21 years	T2	0.987536
13441	17-21 years	T2	0.781602
13458	17-21 years	T2	0.845722
13615	17-21 years	T2	0.675185
13698	17-21 years	T2	0.827034
13706	14-17 years	T2	0.684915
13979	17-21 years	T2	0.217912
13995	17-21 years	T2	-0.669672
14027	14-17 years	T2	0.939732
14092	17-21 years	T2	0.417209
14159	17-21 years	T2	-0.691122
14175	17-21 years	T2	0.216837
14266	17-21 years	T2	0.970102
14399	17-21 years	T2	0.557716
14449	17-21 years	T2	-0.614367
14464	17-21 years	T2	0.620275
14522	17-21 years	T2	1.32682
14548	17-21 years	T2	0.168725
14563	14-17 years	T2	0.717076
14589	17-21 years	T2	0.932723
14852	17-21 years	T2	0.849692
14878	17-21 years	T2	0.85787
15032	17-21 years	T2	1.13089
15057	14-17 years	T2	0.118505
15065	14-17 years	T2	0.743418
15099	17-21 years	T2	1.03782
15198	17-21 years	T2	1.17184
15230	17-21 years	T2	0.925488
15263	21-24 years	T2	1.18861
15289	17-21 years	T2	0.150216
15420	17-21 years	T2	0.0481551
15438	21-24 years	T2	0.589277
15552	17-21 years	T2	-0.189551
15560	17-21 years	T2	0.401275
15636	17-21 years	T2	0.361751
15743	21-24 years	T2	-0.38007
15842	17-21 years	T2	0.224896
15859	14-17 years	T2	0.810538
15875	17-21 years	T2	0.774033
15958	21-24 years	T2	0.17947
16121	17-21 years	T2	0.848989
16147	17-21 years	T2	1.24365
16220	14-17 years	T2	0.226216
16261	21-24 years	T2	0.589595
16279	14-17 years	T2	0.0018619
16345	17-21 years	T2	0.12918
16436	14-17 years	T2	2.12426
16451	17-21 years	T2	0.678852
16519	14-17 years	T2	0.902964
16568	17-21 years	T2	0.583822
16584	17-21 years	T2	0.997568
16592	17-21 years	T2	0.181012
16600	14-17 years	T2	0.194185
16618	14-17 years	T2	-0.196911
16634	17-21 years	T2	1.04635
16733	17-21 years	T2	0.346802
16790	17-21 years	T2	0.692504
16832	17-21 years	T2	0.815811
16907	21-24 years	T2	1.24969
16964	17-21 years	T2	0.228341
17046	14-17 years	T2	0.209004
17095	14-17 years	T2	-0.482157
17103	14-17 years	T2	0.664669
17285	14-17 years	T2	0.154834
17392	21-24 years	T2	0.910569
17558	14-17 years	T2	1.05337
17657	21-24 years	T2	-0.703416
17954	17-21 years	T2	0.162113
18010	17-21 years	T2	0.17421
18051	17-21 years	T2	-0.339982
18093	21-24 years	T2	-0.794724
18101	21-24 years	T2	0.921979
18168	14-17 years	T2	1.67413
18333	17-21 years	T2	0.445503
18416	17-21 years	T2	0.371249
18556	17-21 years	T2	0.165702
18598	17-21 years	T2	0.308968
18754	17-21 years	T2	0.0115531
18770	21-24 years	T2	-0.754072
19026	17-21 years	T2	0.236665
19042	21-24 years	T2	0.818478
19059	21-24 years	T2	0.223196
19075	17-21 years	T2	-0.0659034
19257	17-21 years	T2	0.949739
19265	17-21 years	T2	0.609564
19398	17-21 years	T2	1.32841
19422	14-17 years	T2	-0.763157
19455	17-21 years	T2	1.00064
19463	21-24 years	T2	-0.813608
19513	17-21 years	T2	0.836336
19554	17-21 years	T2	0.947507
19612	17-21 years	T2	0.896846
19653	17-21 years	T2	1.20423
19745	17-21 years	T2	0.292032
19802	17-21 years	T2	0.117752
19935	14-17 years	T2	0.828815
20131	14-17 years	T2	0.754169
20321	17-21 years	T2	-0.237514
20404	17-21 years	T2	0.7669
20594	17-21 years	T2	0.509996
20677	21-24 years	T2	-0.0212739
20735	21-24 years	T2	-0.762694
20743	14-17 years	T2	0.798438
20784	21-24 years	T2	0.194584
20818	17-21 years	T2	-0.720271
20826	14-17 years	T2	0.397894
20933	14-17 years	T2	0.692851
21006	14-17 years	T2	0.663656
21030	17-21 years	T2	1.07554
21063	17-21 years	T2	0.347114
21071	14-17 years	T2	-0.430771
21147	14-17 years	T2	0.801177
21238	14-17 years	T2	0.061677
21287	14-17 years	T2	0.0291593
21303	21-24 years	T2	0.492232
21352	17-21 years	T2	-0.232312
21436	14-17 years	T2	0.856562
21600	17-21 years	T2	1.41586
21659	17-21 years	T2	0.291886
21741	21-24 years	T2	-0.532738
21758	21-24 years	T2	-0.757438
21816	14-17 years	T2	1.10211
21931	21-24 years	T2	1.02686
22020	17-21 years	T2	0.250486
22053	17-21 years	T2	0.748514
22129	14-17 years	T2	0.680996
22152	14-17 years	T2	-0.736291
22160	17-21 years	T2	0.760885
22186	14-17 years	T2	0.473525
22202	14-17 years	T2	0.02038
22236	21-24 years	T2	0.329334
22277	17-21 years	T2	0.234669
22335	17-21 years	T2	1.11831
22418	14-17 years	T2	0.790778
22442	17-21 years	T2	0.468326
22467	21-24 years	T2	0.309463
22525	17-21 years	T2	-0.560981
22558	17-21 years	T2	0.347712
22566	21-24 years	T2	0.756109
22640	14-17 years	T2	0.906797
22715	14-17 years	T2	-0.648194
22723	14-17 years	T2	0.880979
22822	14-17 years	T2	0.300241
22830	14-17 years	T2	0.346114
22863	14-17 years	T2	0.218449
22871	14-17 years	T2	1.02514
22889	14-17 years	T2	0.149669
22897	21-24 years	T2	0.923476
22905	21-24 years	T2	0.175925
23077	17-21 years	T2	0.64951
23150	21-24 years	T2	1.0001
23168	17-21 years	T2	0.802969
23176	14-17 years	T2	-0.262532
23218	17-21 years	T2	-0.234272
23275	17-21 years	T2	1.40063
23283	21-24 years	T2	0.339877
23317	14-17 years	T2	0.294252
23390	21-24 years	T2	1.14573
23416	17-21 years	T2	1.73252
23499	14-17 years	T2	0.786782
23523	17-21 years	T2	0.529974
23531	21-24 years	T2	0.811308
23648	21-24 years	T2	0.652776
23713	21-24 years	T2	0.904121
23747	14-17 years	T2	-0.222858
23838	14-17 years	T2	0.481993
23986	17-21 years	T2	0.85405
24059	21-24 years	T2	-0.283251
24091	17-21 years	T2	0.962659
24125	21-24 years	T2	0.238537
24190	21-24 years	T2	0.580265
24216	21-24 years	T2	0.271035
24281	21-24 years	T2	0.727902
24307	21-24 years	T2	-0.0434913
24349	17-21 years	T2	0.143683
24356	14-17 years	T2	-0.305821
24406	17-21 years	T2	0.925728
24430	21-24 years	T2	0.583431
24463	14-17 years	T2	0.956352
24471	17-21 years	T2	1.04295
24489	21-24 years	T2	1.31754
24711	21-24 years	T2	0.270956
24752	17-21 years	T2	-0.510638
24828	17-21 years	T2	0.438667
24836	21-24 years	T2	0.543572
24844	21-24 years	T2	-0.233357
24851	21-24 years	T2	-0.716357
24927	21-24 years	T2	0.153823
24935	21-24 years	T2	0.864816
24943	14-17 years	T2	0.202482
24976	14-17 years	T2	0.521223
25007	21-24 years	T2	-0.207068
25064	21-24 years	T2	-0.597998
25072	21-24 years	T2	-0.356326
25098	17-21 years	T2	1.05155
25148	17-21 years	T2	-0.143839
25338	17-21 years	T2	0.423492
25353	17-21 years	T2	0.767773
25387	17-21 years	T2	0.329968
25395	14-17 years	T2	0.794007
25403	17-21 years	T2	0.490792
25460	14-17 years	T2	0.74206
25502	14-17 years	T2	0.484504
25510	14-17 years	T2	0.761201
25569	21-24 years	T2	0.431839
25684	21-24 years	T2	0.188618
25742	21-24 years	T2	-0.749247
25890	21-24 years	T2	-0.308399
26005	21-24 years	T2	0.144392
26047	14-17 years	T2	-0.0095557
26153	17-21 years	T2	1.07826
26161	21-24 years	T2	0.737329
26328	21-24 years	T2	0.133718
26351	14-17 years	T2	0.107086
26401	14-17 years	T2	0.964212
26500	14-17 years	T2	0.993822
26518	17-21 years	T2	1.05174
26526	14-17 years	T2	0.514409
26633	14-17 years	T2	-0.368237
26690	14-17 years	T2	0.419084
26724	14-17 years	T2	0.725089
26807	14-17 years	T2	-0.0292217
26815	14-17 years	T2	0.965305
26948	14-17 years	T2	0.0824887
26997	21-24 years	T2	1.16294
27029	14-17 years	T2	0.832873
27102	14-17 years	T2	0.350988
27169	14-17 years	T2	0.207928
27300	14-17 years	T2	0.340795
27490	14-17 years	T2	0.420042
27664	14-17 years	T2	1.09965
27698	14-17 years	T2	0.992883
27797	14-17 years	T2	0.631831
27862	21-24 years	T2	0.638671
28043	21-24 years	T2	1.11794
28092	17-21 years	T2	0.21454
28142	14-17 years	T2	-0.646856
28399	17-21 years	T2	-0.24756
28431	14-17 years	T2	1.10865
28480	21-24 years	T2	0.796741
28647	14-17 years	T2	1.17565
28670	21-24 years	T2	0.12414
28704	17-21 years	T2	0.0916813
28746	21-24 years	T2	0.298099
29298	21-24 years	T2	0.233529
29520	17-21 years	T2	0.136489
29538	21-24 years	T2	-0.284798
29629	21-24 years	T2	0.186061
29637	21-24 years	T2	0.0634926
29660	14-17 years	T2	0.250633
29801	14-17 years	T2	1.0013
29850	21-24 years	T2	0.0127718
30122	14-17 years	T2	1.44847
30148	17-21 years	T2	0.691116
30197	21-24 years	T2	0.69987
30213	21-24 years	T2	0.879822
30262	17-21 years	T2	-0.694757
30353	21-24 years	T2	0.984676
30775	21-24 years	T2	1.00985
30833	14-17 years	T2	1.08663
30973	14-17 years	T2	0.0441336
30999	14-17 years	T2	0.253368
31013	17-21 years	T2	-0.0146957
31070	17-21 years	T2	0.930736
31104	14-17 years	T2	0.701845
31112	14-17 years	T2	0.526808
31179	14-17 years	T2	0.948347
31237	21-24 years	T2	-0.883746
31278	21-24 years	T2	-0.642427
31377	21-24 years	T2	0.796468
31401	17-21 years	T2	-0.701523
31526	21-24 years	T2	0.249697
31534	21-24 years	T2	-0.583142
31542	14-17 years	T2	0.757355
31559	21-24 years	T2	-0.0645258
31674	17-21 years	T2	0.926566
31765	14-17 years	T2	0.791369
31856	17-21 years	T2	0.564373
31906	17-21 years	T2	1.0825
31997	17-21 years	T2	0.568847
32003	21-24 years	T2	0.946624
32052	17-21 years	T2	0.941798
32078	17-21 years	T2	0.105633
32128	14-17 years	T2	-0.703197
32151	17-21 years	T2	0.683097
32177	17-21 years	T2	-0.785466
32193	21-24 years	T2	-0.925146
32250	14-17 years	T2	1.06614
32359	14-17 years	T2	0.707366
32367	14-17 years	T2	-0.120801
32391	14-17 years	T2	1.58951
32417	14-17 years	T2	-0.250276
32458	14-17 years	T2	0.505644
32524	14-17 years	T2	-0.708423
32581	14-17 years	T2	-0.237606
32672	14-17 years	T2	-0.98863
33035	14-17 years	T2	0.351847
33092	14-17 years	T2	0.18664
33183	14-17 years	T2	0.154193
33407	14-17 years	T2	0.863446
33431	14-17 years	T2	0.817962
33449	14-17 years	T2	1.18635
33464	14-17 years	T2	-0.915162
33522	14-17 years	T2	-0.0488175
33530	14-17 years	T2	0.818983
33639	21-24 years	T2	1.41397
33753	17-21 years	T2	0.327454
33803	14-17 years	T2	0.275614
33829	14-17 years	T2	0.669259
33894	21-24 years	T2	-0.848093
34033	17-21 years	T2	-0.134374
34041	17-21 years	T2	0.267374
34132	14-17 years	T2	0.261964
34199	14-17 years	T2	0.452925
34207	14-17 years	T2	1.05014
34280	14-17 years	T2	0.275131
34314	21-24 years	T2	0.671158
34421	17-21 years	T2	0.719004
34470	17-21 years	T2	0.840563
34520	17-21 years	T2	0.305256
34538	14-17 years	T2	0.344718
34686	17-21 years	T2	0.698576
34884	14-17 years	T2	-0.736094
34918	14-17 years	T2	0.993125
34983	14-17 years	T2	0.266108
35097	17-21 years	T2	0.389657
35311	14-17 years	T2	0.921229
35337	21-24 years	T2	0.730783
35352	21-24 years	T2	0.354145
35428	17-21 years	T2	-0.739826
35451	14-17 years	T2	-0.127446
35477	14-17 years	T2	-0.792018
35485	14-17 years	T2	0.338912
35535	14-17 years	T2	0.789487
35584	14-17 years	T2	0.977566
35675	14-17 years	T2	0.950337
35915	14-17 years	T2	1.03359
35980	14-17 years	T2	0.902466
36475	17-21 years	T2	-0.801225
36962	14-17 years	T2	0.505886
37275	17-21 years	T2	0.358959
37283	14-17 years	T2	0.877309
37291	14-17 years	T2	0.749542
37408	21-24 years	T2	0.620789
37606	21-24 years	T2	0.828302
37846	17-21 years	T2	0.992547
38000	17-21 years	T2	-0.941524
38059	17-21 years	T2	1.01232
38133	17-21 years	T2	0.327394
38190	21-24 years	T2	-0.799028
38273	14-17 years	T2	1.14469
38281	14-17 years	T2	0.937402
38406	21-24 years	T2	1.14917
38471	21-24 years	T2	0.149934
38505	21-24 years	T2	-0.62208
38737	21-24 years	T2	1.09883
38794	21-24 years	T2	-0.794252
38836	17-21 years	T2	0.792319
38919	21-24 years	T2	0.281883
38943	21-24 years	T2	0.120119
39149	17-21 years	T2	0.817861
39164	21-24 years	T2	0.766794
39263	17-21 years	T2	0.216674
39271	21-24 years	T2	0.0342288
39511	17-21 years	T2	1.02194
39545	17-21 years	T2	0.729718
39701	21-24 years	T2	0.721875
39750	21-24 years	T2	-0.757521
39867	21-24 years	T2	1.09227
39875	21-24 years	T2	0.882717
39891	21-24 years	T2	-0.954605
39982	17-21 years	T2	1.41636
40071	21-24 years	T2	-0.775992
40097	21-24 years	T2	-0.377552
40113	17-21 years	T2	1.00097
40246	21-24 years	T2	0.482439
40303	17-21 years	T2	1.21719
40378	17-21 years	T2	0.76751
40410	21-24 years	T2	0.115845
40501	21-24 years	T2	0.658704
40527	21-24 years	T2	0.888206
40543	17-21 years	T2	-0.384736
40550	21-24 years	T2	0.746524
40568	14-17 years	T2	0.299287
40717	21-24 years	T2	0.197068
40857	17-21 years	T2	1.02859
40949	21-24 years	T2	1.1496
40972	21-24 years	T2	0.107995
41012	17-21 years	T2	-0.0441206
41046	17-21 years	T2	-0.226431
41061	17-21 years	T2	0.570889
41160	17-21 years	T2	1.15383
41202	17-21 years	T2	-0.549991
41228	17-21 years	T2	1.09869
41236	21-24 years	T2	0.870605
41277	21-24 years	T2	-0.00102236
41376	21-24 years	T2	0.516592
41442	17-21 years	T2	1.24713
41517	17-21 years	T2	0.960346
41731	17-21 years	T2	0.824522
41798	21-24 years	T2	1.56399
41822	14-17 years	T2	1.2704
41830	21-24 years	T2	0.754228
42051	21-24 years	T2	1.02422
42069	17-21 years	T2	0.305349
42135	21-24 years	T2	1.00751
42150	21-24 years	T2	-0.864395
42259	17-21 years	T2	0.836993
42317	21-24 years	T2	-0.549924
42366	17-21 years	T2	1.00644
42374	17-21 years	T2	-0.18362
42382	17-21 years	T2	0.878509
42390	17-21 years	T2	0.74175
42408	17-21 years	T2	-0.147609
42416	17-21 years	T2	0.651372
42440	17-21 years	T2	-0.430337
42564	17-21 years	T2	1.19205
42689	14-17 years	T2	0.350877
42747	21-24 years	T2	0.831268
42762	17-21 years	T2	0.797538
42929	21-24 years	T2	0.362317
43042	17-21 years	T2	0.927627
43224	21-24 years	T2	-0.708516
43257	21-24 years	T2	1.11101
43281	21-24 years	T2	0.211238
43422	17-21 years	T2	0.455865
43513	17-21 years	T2	0.456614
43539	21-24 years	T2	-0.940597
43661	17-21 years	T2	0.517123
43760	17-21 years	T2	-0.607761
43828	17-21 years	T2	1.773
43844	21-24 years	T2	0.635096
44255	17-21 years	T2	-0.680564
44420	21-24 years	T2	-0.339778
44487	21-24 years	T2	0.165167
44503	21-24 years	T2	0.456435
44560	17-21 years	T2	0.485674
44602	17-21 years	T2	0.741468
44610	17-21 years	T2	0.942553
44644	17-21 years	T2	0.661051
44776	17-21 years	T2	0.797032
44792	17-21 years	T2	0.197638
44818	17-21 years	T2	0.718517
44826	21-24 years	T2	0.302113
45021	17-21 years	T2	1.34962
45146	17-21 years	T2	0.220969
45476	14-17 years	T2	0.977457
45500	17-21 years	T2	0.994336
45526	17-21 years	T2	0.272128
45534	17-21 years	T2	-0.72742
45617	14-17 years	T2	0.853985
45641	21-24 years	T2	0.740858
45682	21-24 years	T2	0.78005
45690	21-24 years	T2	-0.30899
45708	21-24 years	T2	0.920159
45997	17-21 years	T2	0.520791
46193	21-24 years	T2	0.363357
46326	14-17 years	T2	-0.353554
46359	14-17 years	T2	-0.0880532
46375	14-17 years	T2	1.11028
46425	21-24 years	T2	0.83889
46599	17-21 years	T2	1.11849
47118	14-17 years	T2	0.787467
47225	17-21 years	T2	0.320338
47357	14-17 years	T2	1.07781
47365	14-17 years	T2	0.900877
47506	14-17 years	T2	0.0692207
47589	14-17 years	T2	0.278167
47613	14-17 years	T2	-0.73218
48306	21-24 years	T2	-0.908699
48397	14-17 years	T2	0.616395
48413	14-17 years	T2	0.243514
48421	14-17 years	T2	1.39318
48447	21-24 years	T2	1.00227
48470	17-21 years	T2	0.938966
59089	14-17 years	T2	1.1643

## Sheet: Figure3B
k shift baseline	changescore friends	younger vs. older group
-0.778214	3	20		10==younger than 18
-3.69299	3	20		20==older than 18
1.07416	2	10
3.37631	7	10
0.29529	2	10
0.441688	1	10
0.0829142	-8	20
0.254395	1	10
0.00326002	0	20
0.816285	5	10
1.22582	1	20
0.30915	4	20
1.0232	5	20
0.7562	4	10
1.4413	-1	10
0.519375	4	10
-0.619598	4	20
0.340696	-1	10
0.271011	-11	10
0.602905	5	10
1.29914	0	10
1.87745	-1	10
0.865844	-2	10
0.597304	-3	10
1.81218	0	10
-1.55446	1	20
-3.74622	-3	20
0.638523	1	20
0.206759	0	20
-0.471096	-1	20
-0.00432194	2	20
-0.463559	0	20
-0.168229	0	20
-4.21865	-5	20
-0.370288	1	20
0.658819	-1	20
5.11579	#N/A	20
1.65493	10	20
-0.365208	-2	20
0.0631621	1	20
1.43349	-4	20
1.06515	-3	20
1.00935	-2	20
0.978582	-5	20
-3.61341	1	20
0.621101	0	20
0.721585	2	20
0.791132	1	20
0.420789	1	20
1.53599	2	20
0.809738	0	20
0.877942	3	10
0.426205	0	20
0.567356	1	20
0.0282248	-1	20
1.29222	2	20
-1.02467	6	20
0.331163	1	20
-0.503188	2	20
1.93948	0	20
1.06501	3	20
3.19572	-1	20
1.60676	2	20
0.369595	-3	20
0.725574	-1	20
1.55612	-2	20
-0.0691703	-3	10
1.65622	3	20
0.101928	7	20
1.04204	12	20
0.167367	2	20
1.75445	1	20
3.0069	3	20
0.701339	0	10
0.123798	-2	20
0.877718	2	20
1.54756	2	10
0.281803	1	20
1.93437	4	20
0.500924	1	20
1.6017	-3	20
0.432439	4	20
0.887644	0	20
0.8521	2	10
-0.304938	0	20
1.97317	1	20
1.23882	1	20
1.05521	11	10
-0.263875	2	20
-0.00742726	-3	10
0.46871	-3	20
0.337208	-1	10
0.362712	4	20
1.63972	2	10
0.521196	0	20
-0.494668	0	10
1.95732	-3	20
-0.368174	1	20
0.755718	-2	20
2.36244	2	10
0.683909	0	10
0.0619245	1	10
-1.49144	#N/A	10
-3.79944	-4	20
1.64718	-2	10
-1.37525	-1	20
1.51227	-2	20
-2.69314	3	20
-4.17707	0	20
0.776607	1	20
1.28146	1	10
1.58677	8	20
2.35131	1	20
0.216353	-2	20
0.0316812	2	20
0.787926	-1	20
0.725185	2	20
0.257207	0	20
-2.1336	#N/A	20
-0.299543	1	20
1.66187	1	20
4.70406	3	20
1.58913	3	10
-3.69794	-1	20
1.74404	2	20
0.440432	-5	20
-0.102332	-1	20
0.0444369	-3	20
-5.07246	-6	10
-0.238271	9	10
0.603707	-1	20
0.627897	2	20
0.85564	-2	20
3.08328	-4	20
1.04178	-3	10
-0.926437	0	20
0.232317	4	10
1.14365	-2	20
0.17373	9	20
2.53376	-1	10
0.646023	-1	10
2.50884	-6	10
1.22072	0	10
0.274678	#N/A	20
0.303947	4	20
0.813566	2	10
0.885079	#N/A	20
1.15048	4	20
1.82306	-2	20
0.805548	5	10
1.23965	3	20
0.713639	1	20
1.31266	-3	10
0.315814	#N/A	10
1.43905	2	10
0.372219	3	20
0.0507273	6	10
2.39729	-1	20
-2.08745	4	20
0.742327	1	20
-0.024323	0	20
1.00599	5	10
0.359715	-3	10
1.1096	3	10
0.33109	#N/A	10
0.0891796	2	10
0.507634	-2	10
0.643398	4	10
0.609583	-1	10
0.435938	0	20
0.403647	0	20
0.261676	#N/A	20
-0.595353	-1	10
0.880348	3	20
1.17735	7	20
0.287536	-3	20
4.5552	7	10
0.585927	-1	20
-1.07034	#N/A	20
1.23757	-3	20
0.0927748	-1	20
-0.0469958	-2	20
1.34351	1	20
-2.25599	-1	10
0.424662	6	10
2.0729	-1	20
-0.120639	-1	20
2.17905	-1	20
1.28239	6	20
-0.242079	-1	20
-1.41826	2	20
0.17955	-2	20
1.25899	-3	20
-0.370981	-1	20
-0.287159	-5	10
0.926402	1	20
1.43244	0	20
1.73516	3	10
0.913244	4	20
1.45773	5	20
-3.92666	-3	20
-0.713413	0	20
1.31144	-5	20
1.09805	1	20
0.459366	-3	20
0.544384	5	20
0.683711	0	20
5.33693	1	20
1.14674	1	10
0.362051	2	10
-3.46571	-3	20
-0.177715	0	20
0.45684	-1	20
0.520212	4	20
0.416497	-1	20
0.124046	#N/A	20
1.38086	-2	20
1.58455	3	20
1.15577	#N/A	10
-0.343264	#N/A	10
1.15268	3	10
3.53249	-2	20
0.284208	0	20
2.42755	-1	20
0.0445497	1	20
1.49739	1	20
2.13195	9	10
1.20235	1	20
1.38145	0	20
0.233618	-4	20
0.181335	-4	10
1.24932	3	10
0.380822	0	10
1.21401	-3	20
2.57576	-1	10
-1.91825	-8	10
2.70211	-1	10
3.09335	-1	10
0.110097	2	10
0.751608	2	10
1.24468	-5	10
1.56862	-3	20
1.11299	0	10
0.65742	-1	10
-0.00562047	0	10
-0.038253	2	10
0.433249	-7	10
1.89488	1	10
0.855905	#N/A	10
0.601545	-1	10
0.304364	5	20
0.985728	-3	20
0.0589167	1	20
-0.0665744	3	10
-0.64632	3	20
2.20356	-2	10
0.856928	1	20
0.734278	0	10
0.270119	0	20
1.76302	-3	20
0.759113	3	20
0.794599	3	20
0.325934	1	20
0.991613	2	20
-0.0316081	0	20
5.01235	0	20
0.884565	1	10
0.0512404	4	10
0.274951	1	20
3.14751	-1	10
2.35863	2	20
0.292883	-2	20
0.139066	1	20
-2.78938	4	20
0.103606	1	20
1.03283	-1	20
1.50587	4	10
-0.135583	2	10
0.0983751	-1	10
1.71244	-2	20
0.849176	-2	20
1.87037	3	10
-0.1073	1	10
0.931085	1	10
-4.28449	0	20
1.0532	-2	20
-0.254974	3	20
2.14108	7	20
0.563602	2	20
0.45671	0	10
0.797288	5	20
1.38602	0	20
-1.12546	-6	10
0.786126	3	20
0.493665	2	20
0.238161	2	20
-2.51983	-2	20
1.22558	1	10
1.32796	-4	20
0.148017	0	20
0.0668723	0	20
2.0516	-1	10
1.53714	3	10
1.6164	1	10
0.937204	-3	10
-0.229522	2	10
-1.65539	#N/A	10
0.756351	4	10
-0.497133	-2	10
0.341498	0	10
1.32762	2	10
1.78857	-9	10
-0.19137	1	10
-0.606967	2	10
-0.150838	-1	10
0.190346	1	10
1.71223	1	20
1.09539	-2	10
1.76791	-1	10
0.00326002	1	20
-1.09806	-2	20
0.32341	4	20
1.8499	2	10
2.1535	7	10
0.798044	-6	10
-0.364753	0	10
-0.237503	2	20
1.10877	#N/A	20
0.446618	2	10
-0.392322	2	10
2.65019	1	10
0.639247	-2	10
-0.289327	0	20
0.349091	3	10
4.05299	0	20
-0.435438	-1	20
-5.15288	#N/A	10
1.96416	3	10
1.96294	7	10
2.35402	-1	10
-0.32833	-1	10
1.4492	-5	10
0.394424	-5	10
3.47167	-3	10
-0.00581612	1	20
1.96142	1	10
1.84998	5	10
2.01943	-1	20
0.779092	-1	20
1.59291	-1	20
-0.250639	5	20
0.668498	2	20
-0.16721	4	20
-0.177861	-2	20
2.69161	6	10
0.648497	-4	20
0.863206	1	20
0.371386	-7	20
1.45953	-2	20
0.186214	-1	20
-0.425293	4	20
0.682877	1	20
0.314971	-2	20
0.438773	2	20
0.615599	1	20
-0.0662787	6	20
0.221841	3	20
0.221347	1	20
1.3851	-1	20
0.164928	0	20
1.58363	0	20
-0.0650994	0	20
0.905758	-3	20
0.240043	2	20
-3.52316	-2	20
-0.258647	-1	20
-0.24882	4	20
0.188575	-1	20
-5.75919	2	20
1.301	-7	20
1.18346	-1	20
0.54392	0	20
-4.30223	3	20
1.28405	-1	20
0.590349	3	20
4.60126	-3	20
0.385019	-1	20
4.21531	1	10
2.7457	2	20
-0.906048	3	20
1.16478	-2	20
0.065075	0	20
0.286322	8	20
-1.27234	7	20
0.00923188	-4	20
0.411348	3	20
0.233632	-2	20
1.40535	1	20
1.26117	-2	20
0.801166	4	20
0.707437	-3	20
1.45085	-2	20
1.49086	3	20
0.954428	2	20
1.94683	-2	20
1.56365	-5	10
1.37008	-1	20
1.66334	1	20
-1.85607	-2	20
1.34345	-1	20
1.4021	-1	20
0.00326002	0	20
1.90279	1	20
1.58635	2	20
0.873146	1	20
1.47194	-1	20
0.347503	1	20
1.9373	4	20
0.140074	5	20
0.290994	3	10
-0.0448837	-1	20
1.91611	1	20
1.56235	-1	20
0.900645	6	20
-0.32611	-1	20
-5.73531	4	20
-0.316375	-1	20
1.39201	0	20
1.62596	3	20
-5.03635	2	20
1.32899	2	20
0.193446	-4	20
-0.415391	-3	20
0.984511	-3	20
-4.7399	0	20
0.575125	-2	20
1.30173	0	20
-1.15103	-8	20
1.2939	0	20
0.220592	3	20
0.661377	#N/A	20
1.11984	1	20
0.0123586	7	20
1.54151	-2	20
0.47568	-8	20
0.724315	2	20
-0.771728	4	20
-1.27261	0	20
0.909179	3	10
-0.967812	2	20
1.06383	-4	20
0.837985	1	10
0.604292	-1	20
3.21496	4	20
-1.17535	-5	20
0.349528	-3	20
0.350676	3	20
2.06258	5	20
1.02859	2	10
2.54682	1	10
0.447158	-3	20
-0.521073	-11	20
2.54296	1	10
0.864628	#N/A	10
-0.493939	3	10
-1.93999	1	10
2.30704	-1	20
1.64809	0	10
-0.0221221	#N/A	10
1.94833	7	10
1.13113	#N/A	20
1.33944	0	20
0.957944	-2	10

## Sheet: Figure3C
ID	shift category	time point	friendships
10059	middle	T1	24
10083	high	T1	20
10116	middle	T1	24
10140	middle	T1	27
10174	middle	T1	24
10207	middle	T1	23
10695	middle	T1	19
10702	middle	T1	23
10710	middle	T1	22
10736	middle	T1	27
10794	middle	T1	25
10819	middle	T1	18
10827	middle	T1	27
10843	high	T1	22
10869	middle	T1	21
10893	middle	T1	27
10900	high	T1	25
12682	middle	T1	23
13706	low	T1	23
14563	middle	T1	26
15065	middle	T1	26
15859	middle	T1	19
16220	middle	T1	11
16279	low	T1	27
16436	middle	T1	22
16519	high	T1	26
16618	low	T1	23
17046	high	T1	14
17095	middle	T1	27
17103	low	T1	25
17285	low	T1	23
17558	high	T1	15
18168	middle	T1	26
19422	high	T1	19
19935	low	T1	23
20131	low	T1	19
20743	middle	T1	29
20826	low	T1	18
21071	high	T1	27
21147	middle	T1	25
21238	high	T1	29
21287	middle	T1	20
21436	middle	T1	22
21816	middle	T1	24
22152	middle	T1	26
22186	middle	T1	28
22202	middle	T1	26
22418	low	T1	21
22640	middle	T1	20
22715	middle	T1	26
22723	middle	T1	24
22822	middle	T1	25
22830	low	T1	21
22863	middle	T1	20
22871	middle	T1	24
22889	middle	T1	26
23176	low	T1	24
23317	high	T1	19
23747	low	T1	21
23838	middle	T1	17
24356	low	T1	24
24463	high	T1	18
24943	middle	T1	27
24976	middle	T1	25
25460	middle	T1	18
25502	low	T1	23
25510	middle	T1	26
26047	high	T1	9
26351	low	T1	26
26401	middle	T1	27
26500	middle	T1	24
26526	high	T1	22
26633	low	T1	23
26690	high	T1	25
26724	high	T1	27
26807	low	T1	9
26815	middle	T1	21
26948	middle	T1	26
27029	middle	T1	17
27102	middle	T1	24
27169	low	T1	22
27300	low	T1	19
27490	middle	T1	27
27664	high	T1	27
27698	middle	T1	22
27797	middle	T1	27
28142	low	T1	24
28431	high	T1	26
28647	middle	T1	20
29660	middle	T1	21
29801	low	T1	23
30122	high	T1	24
30833	middle	T1	23
30973	low	T1	25
30999	low	T1	26
31104	high	T1	25
31112	low	T1	20
31179	middle	T1	22
31542	middle	T1	26
31765	low	T1	16
32128	middle	T1	15
32250	high	T1	25
32359	middle	T1	20
32367	high	T1	25
32417	middle	T1	30
32458	low	T1	15
32524	low	T1	17
33035	middle	T1	15
33092	low	T1	28
33183	middle	T1	21
33407	middle	T1	24
33431	high	T1	19
33449	low	T1	22
33464	low	T1	25
33522	low	T1	25
33530	low	T1	21
33803	middle	T1	24
33829	high	T1	25
34132	high	T1	19
34199	high	T1	21
34207	middle	T1	22
34280	low	T1	20
34538	middle	T1	22
34884	low	T1	19
34918	high	T1	26
34983	middle	T1	24
35311	middle	T1	19
35477	high	T1	24
35485	high	T1	17
35535	high	T1	20
35584	low	T1	27
35675	middle	T1	22
35980	middle	T1	26
36962	high	T1	24
37283	high	T1	28
37291	high	T1	17
38281	high	T1	19
40568	high	T1	26
41822	middle	T1	24
42689	middle	T1	23
45476	middle	T1	13
45617	middle	T1	14
46359	middle	T1	22
46375	high	T1	19
47357	high	T1	23
47365	middle	T1	20
47506	low	T1	25
47613	low	T1	23
48397	high	T1	24
48421	high	T1	11
59089	middle	T1	25
10059	middle	T2	26
10083	high	T2	27
10116	middle	T2	26
10140	middle	T2	28
10174	middle	T2	25
10207	middle	T2	28
10695	middle	T2	23
10702	middle	T2	22
10710	middle	T2	26
10736	middle	T2	26
10794	middle	T2	14
10819	middle	T2	23
10827	middle	T2	27
10843	high	T2	21
10869	middle	T2	19
10893	middle	T2	24
10900	high	T2	25
12682	middle	T2	26
13706	low	T2	20
14563	middle	T2	26
15065	middle	T2	28
15859	middle	T2	21
16220	middle	T2	22
16279	low	T2	24
16436	middle	T2	21
16519	high	T2	28
16618	low	T2	23
17046	high	T2	16
17095	middle	T2	27
17103	low	T2	26
17558	high	T2	13
18168	middle	T2	27
19422	high	T2	22
19935	low	T2	17
20131	low	T2	28
20743	middle	T2	26
20826	low	T2	22
21071	high	T2	26
21147	middle	T2	24
21238	high	T2	23
21287	middle	T2	20
21436	middle	T2	24
21816	middle	T2	29
22152	middle	T2	23
22202	middle	T2	28
22418	low	T2	27
22640	middle	T2	25
22715	middle	T2	23
22723	middle	T2	27
22830	low	T2	23
22863	middle	T2	18
22871	middle	T2	28
22889	middle	T2	25
23176	low	T2	23
23317	high	T2	26
23747	low	T2	20
23838	middle	T2	23
24356	low	T2	19
24463	high	T2	21
24943	middle	T2	28
24976	middle	T2	27
25510	middle	T2	29
26047	high	T2	18
26351	low	T2	22
26401	middle	T2	30
26500	middle	T2	24
26526	high	T2	21
26633	low	T2	15
26690	high	T2	24
26724	high	T2	26
26807	low	T2	11
26815	middle	T2	23
26948	middle	T2	21
27029	middle	T2	17
27102	middle	T2	23
27169	low	T2	22
27300	low	T2	21
27490	middle	T2	20
27664	high	T2	28
27797	middle	T2	26
28142	low	T2	27
28431	high	T2	24
28647	middle	T2	20
29660	middle	T2	22
29801	low	T2	27
30122	high	T2	23
30833	middle	T2	27
30973	low	T2	27
30999	low	T2	25
31104	high	T2	28
31112	low	T2	21
31179	middle	T2	23
31542	middle	T2	26
31765	low	T2	10
32128	middle	T2	16
32250	high	T2	24
32359	middle	T2	23
32367	high	T2	26
32417	middle	T2	27
32458	low	T2	17
33035	middle	T2	19
33092	low	T2	26
33183	middle	T2	21
33407	middle	T2	26
33431	high	T2	10
33449	low	T2	23
33464	low	T2	27
33522	low	T2	24
33530	low	T2	22
33803	middle	T2	22
33829	high	T2	24
34132	high	T2	21
34199	high	T2	28
34207	middle	T2	16
34280	low	T2	20
34538	middle	T2	24
34884	low	T2	21
34918	high	T2	27
34983	middle	T2	22
35311	middle	T2	22
35451	low	T2	23
35477	high	T2	27
35485	high	T2	24
35535	high	T2	19
35584	low	T2	26
35675	middle	T2	17
35980	middle	T2	21
36962	high	T2	21
37283	high	T2	29
37291	high	T2	22
38281	high	T2	25
40568	high	T2	27
41822	middle	T2	19
42689	middle	T2	26
45476	middle	T2	16
45617	middle	T2	15
46359	middle	T2	24
46375	high	T2	20
47357	high	T2	24
47506	low	T2	28
47613	low	T2	24
48397	high	T2	24
48413	low	T2	21
48421	high	T2	18
59089	middle	T2	23

## Sheet: Figure4A
baseline age	preference uncertainty
18.94	0.0812771
19.28	0.0404075
16.99	0.705459
14.9	1.33689
17.37	1.2724
17.1	0.0493071
14.75	3.72578
17.33	1.07059
15.04	0.754194
14.83	0.934076
19	2.40944
14.98	0.90329
23.58	0.0562047
14.43	0.900812
19.89	1.15579
22.52	0.55084
19.67	1.22561
16.74	1.85917
17.27	1.57379
16.48	1.06679
16.5	2.17457
14.41	0.704324
15.89	3.12698
15.98	1.285
20.3	0.0541695
14.75	1.21335
16.97	1.30676
14.48	1.76232
17.06	0.647731
15.94	2.93374
14.43	1.57739
15.66	0.929663
15.71	1.02956
14.95	1.06705
16.2	2.06339
17.12	1.05246
18.62	0.0436951
18.21	1.74008
18.33	1.55794
18.44	1.12121
17.48	2.15067
17.88	2.17044
17.07	1.83201
17.24	0.820689
17.76	0.875174
17.91	1.30839
17.98	0.0297976
19.5	1.14949
18.9	0.910154
17.66	3.04283
17.11	0.0186012
16.99	5.24585
17.28	0.288353
22.62	0.0404937
18.68	1.46308
18.2	0.0524455
18	1.01947
17.82	1.67897
18.44	1.42064
21.59	3.65759
18.09	1.04734
19.12	0.96267
18.8	0.36978
17.85	0.209104
18.44	0.941953
19.23	2.09385
18.69	1.78147
18.17	1.32965
21.09	0.0452585
15.8	1.51621
18.23	1.36542
18.09	1.78647
18.82	1.43376
18.09	0.402549
18.78	1.47797
17.72	1.56404
20.28	0.556678
16.6	2.39453
15.92	1.45803
21.98	0.927971
18.04	0.755936
19.14	0.851307
18.63	1.06617
17.63	1.05172
17.77	1.08435
18.15	1.04751
19.8	0.791056
17.34	0.790974
19.89	0.0340992
20.41	3.05817
23.6	0.860238
21.85	2.35755
17.03	0.0621711
19.58	0.0709124
17.74	1.4398
18.07	0.806734
18.36	1.02493
18.03	1.1985
15.77	2.90986
17.83	1.95743
18.13	4.23184
16.9	0.776387
17.02	0.171856
17.17	1.8508
18.47	0.583014
18.49	1.83748
20.97	1.00361
17.04	1.5254
17.48	1.6437
18.54	1.25357
18.76	2.17976
14.86	0.966124
18.79	0.969526
17.63	1.55893
18.05	1.32533
17.59	1.74566
16.77	1.29965
15.49	2.30897
19.28	1.14743
17.54	0.567768
18.49	2.1621
24.38	0.620654
17.65	1.72173
17.89	2.29826
23.95	1.83622
17.78	1.68294
19.66	0.650561
17.06	2.1239
24.95	0.0596566
17.31	0.607359
14.94	1.50183
17.13	0.935148
23.83	0.0425905
18.21	2.76055
18.43	1.20861
15	0.670483
21.54	0.575449
15.98	0.23917
18.59	0.882425
15.68	0.609044
20.52	0.698859
14.65	1.397
17.62	0.76513
18.35	0.548288
17.92	0.466303
16.29	0.999258
14.2	1.0492
17.71	2.63236
17.8	2.31104
17.47	0.742162
20.94	1.35384
24.09	1.18407
18.23	0.846437
14.65	2.70435
16.45	0.921727
15.58	0.831945
15.21	0.025962
22.31	0.0385154
14.71	2.356
24.25	1.63768
17.56	0.134103
18.89	0.860549
18.96	0.0929428
24.85	0.0362291
24.37	0.944506
14.84	1.46917
18.16	1.75544
18.92	4.17405
17.59	2.62486
17.8	0.890475
20.58	0.898322
21.5	0.874322
20.29	0.565343
22.02	0.402218
22.87	0.735976
18.11	2.17269
18.71	1.27501
18.77	1.5158
18.47	3.19742
15.01	1.88188
17.61	0.751854
22.38	0.0290146
18.2	2.05828
18.59	1.07097
18.42	1.71046
17.71	1.27471
17.51	0.899561
19.23	0.926815
15.61	0.057249
18.14	0.827866
17.44	1.34925
18.32	1.34737
22.26	0.970075
24.61	0.193612
15.02	2.35151
22.1	1.55348
17.8	1.40749
14.63	0.980584
16.64	1.31843
16.44	0.720021
20.27	1.75937
18.77	0.843792
14.68	3.04086
15.45	0.730475
14.93	3.52396
14.88	2.45853
22.94	0.912724
19.76	0.527841
15.38	0.89387
18.72	1.3877
17.86	1.67747
21.7	1.3165
22.11	1.9126
15.56	1.29058
22.01	2.01725
17.99	0.0502289
18.33	0.86539
16.61	1.34473
16.01	1.159
17.04	0.890525
16.52	0.628652
15.54	1.3182
21.59	0.876717
17.18	1.87689
17.33	0.94433
14.95	1.368
17.56	0.87262
23.93	2.89711
18.73	1.93766
18.16	1.0101
22.54	1.40736
14.94	1.03466
14.5	1.59432
14.7	1.71138
14.43	0.866656
15.52	0.93652
14.91	1.34008
15.03	0.862985
15.98	0.717377
23.48	1.6163
24.66	1.15977
17.44	1.09306
24.37	0.862039
17.19	1.58824
15.34	0.212781
18.78	1.12581
19.61	1.91503
22.68	1.11504
14.95	3.94985
21.36	0.105456
20.93	1.35727
16.67	1.02926
20.7	1.18416
24.67	1.55192
21.69	1.08261
21.19	1.17098
15.68	2.11878
15.4	0.477686
20.07	1.56037
24.98	1.06595
20.64	2.74759
22.94	1.25614
23.01	1.14312
24.68	1.58698
22.12	0.899032
24.53	1.06356
18.49	0.0546951
16.17	1.636
20.31	0.658046
22.13	1.71069
15.15	1.57269
18.82	1.33611
24.17	1.72957
22.14	0.0215327
19.37	1.33564
20.01	0.893395
23.03	1.9341
23.22	1.17773
22.83	1.01146
24.21	0.907808
21.14	5.91972
14.75	0.988803
14.41	0.976612
23.75	0.033415
22.1	0.352162
21.39	0.884525
18.99	0.162831
20.32	0.70147
20.86	0.55064
18.51	1.41279
19.49	2.23704
16.99	0.951894
17.54	1.73642
14.43	1.06538
14.42	2.65566
14.83	1.54181
21.23	4.93289
22.11	0.661529
22.02	2.69927
21.32	0.465788
24.83	1.13558
15.13	2.01999
18.4	1.34988
22.32	1.17182
24.46	1.18592
16.13	0.833682
15.12	1.27488
15.19	0.580694
20.74	0.826369
15.69	2.37952
14.54	0.154553
14.98	2.04146
14.38	3.24994
14.55	1.14286
15.68	0.989078
14.68	1.05809
22.77	2.11686
15.5	0.77679
14.38	0.733988
15.06	0.536696
15.56	0.871597
16.13	1.48905
15.92	2.16729
14.32	1.37505
14.32	1.39891
21.96	0.945825
21.18	2.03461
19.26	1.00145
15.2	1.5038
18.39	0.0361133
14.41	2.93965
23.73	0.784079
16.27	0.253639
21.94	1.24523
18.7	1.85161
21.92	0.795516
22.06	1.42494
18.53	0.843647
24.92	1.24522
22.69	0.702851
24.98	0.066621
14.24	1.2801
14.97	0.996972
21.11	1.31384
14.59	3.97627
20.13	3.32412
23.57	1.79088
22.87	0.766314
19.03	0.0447144
23.6	1.46747
23.33	1.50448
14.93	1.67019
15.8	0.682724
15.66	1.94326
19.63	1.39102
20.24	1.41312
16.14	2.22691
14.27	2.75848
16.1	1.1017
22.95	0.0774915
21.49	1.7578
21.14	1.0687
17.64	1.02913
21.63	3.93443
23.36	1.20066
14.35	0.888593
22.9	0.792674
19.14	1.15464
15.02	0.893043
17.35	0.822337
18.54	0.926915
17.82	1.53459
21.94	0.421155
18.31	0.113399
20.28	1.32685
15.87	1.80848
18.85	1.70698
20.57	0.607984
23.79	0.00683258
14.74	2.32012
15.64	1.33287
15	3.89338
16.91	1.22442
15.34	0.97661
15.65	1.41749
16.14	1.59147
16.67	1.48156
15.97	0.542406
16.5	3.20504
15.93	1.28068
15.24	0.757599
15.07	1.37414
15.54	1.7821
15.66	1.66225
15.9	0.602379
15.87	1.08932
15.8	1.18065
22.18	1.36788
17.67	1.44562
15.06	1.99449
14.42	2.11715
24.45	0.0414948
20.85	0.0878936
19.14	2.14435
16.19	1.5746
15.92	2.21048
15.22	0.793364
16.04	1.20973
24.29	0.0532795
17.24	1.08699
17.29	1.20094
18.28	1.38036
15.63	1.09584
17.12	0.565137
14.75	0.0382444
14.28	2.16985
16.97	0.65696
18.27	0.904103
15.89	0.614314
21.77	0.0554049
23.01	0.983514
17.71	0.0344586
14.53	0.0442895
16.12	2.06813
15.33	2.53499
14.8	1.78503
15.37	2.27228
15.33	1.94639
16.75	1.60315
14.96	1.27335
17.29	1.23951
15.69	0.0369825
18.12	1.08861
14.75	1.36593
14.94	2.01272
24.04	0.989757
22.45	0.707097
20.08	1.36701
20.21	0.279932
19.24	1.53259
20.88	0.985252
23.58	0.0612546
16.74	1.16224
14.1	3.45802
24.16	0.833455
24.52	1.11988
24.12	0.825525
21.16	0.626303
21.35	0.0416733
18.95	1.05851
21.59	0.871978
24.77	0.887549
20.86	0.94732
22.27	1.92801
20.67	1.34142
24.64	0.848987
20.62	1.7629
20.86	0.458678
22.16	1.03361
24.19	0.294763
22.43	0.582446
22.99	0.785994
24.4	0.0190196
20.63	0.0256103
21.5	0.389303
21.12	0.423295
18.81	0.0452689
24.14	1.07537
20.45	1.60037
18.97	0.720696
23.24	1.83831
21.73	1.47114
21.05	0.88811
19.37	2.06836
24.21	1.40101
14.59	3.15266
24.35	3.45682
20.07	0.140172
21.75	1.9626
23.13	0.687137
20.38	1.41486
19.71	1.30093
20.93	0.535804
20.75	0.71673
20.78	1.04869
19.96	1.64969
21.2	1.04676
23.65	0.741078
22.67	1.31577
19.37	1.37595
19.17	3.21241
20.65	1.44556
21.49	2.07624
14.51	1.83968
21.57	0.992985
21.43	1.74392
17.73	1.37145
21.53	0.0236098
24.58	2.68773
18.34	1.71929
21.83	0.068694
19.33	2.80706
18.85	2.6589
20.84	0.743748
19.98	0.868049
18.52	1.11134
18.72	0.346035
17.52	0.523541
19.58	0.764078
16.78	0.932809
21.08	0.0365906
20.58	1.28057
22.27	1.49734
20.37	1.44919
22.54	0.755892
23.52	0.0520243
22.49	1.16555
20.5	0.965326
20.36	2.03039
24.38	0.0579537
20.42	2.5812
20.65	0.875148
20.89	0.0168716
22.36	0.976206
20.93	0.0452174
24.15	1.07277
22.65	1.25207
23.5	1.91254
20.22	1.20051
20.59	0.581014
20.98	1.01084
20.45	0.990729
20.17	4.12728
20.14	1.51649
20.19	1.00016
22.83	0.952144
20.49	0.20254
20.91	0.552651
16.23	1.21656
20	1.03947
18.28	1.61673
17.96	1.11302
16.45	1.89296
23.49	1.07283
22.12	4.63505
23.04	1.30183
22.37	1.02257
19.1	1.22107
21.36	2.07852
16.55	0.96297
16.42	2.28504
15.68	1.55454
21.28	0.713489
18.58	0.358152
16.99	1.13009
17.36	0.836385
15.49	3.2226
16.13	0.836296
15.34	2.29557
16.61	1.24205
16.16	0.0585766
23.78	2.26267
14.97	1.43652
15.12	1.39693
15.12	2.52788
21.04	1.20611
19.84	1.47018
14.27	2.23662

## Sheet: Figure4B
ID	age category	time point	predicted preference uncertainty
10009	17-21 years	T1	0.957067
10017	17-21 years	T1	1.21441
10041	14-17 years	T1	1.44241
10059	14-17 years	T1	1.57124
10067	17-21 years	T1	1.11688
10075	17-21 years	T1	1.03687
10083	14-17 years	T1	1.8148
10091	17-21 years	T1	1.45165
10116	14-17 years	T1	1.28758
10140	14-17 years	T1	1.29234
10158	17-21 years	T1	1.46015
10174	14-17 years	T1	1.47665
10182	21-25 years	T1	0.792328
10207	14-17 years	T1	1.58253
10215	17-21 years	T1	1.31826
10223	21-25 years	T1	0.867126
10265	17-21 years	T1	1.36079
10281	14-17 years	T1	1.29736
10306	17-21 years	T1	1.75839
10447	14-17 years	T1	1.43689
10520	14-17 years	T1	1.61123
10695	14-17 years	T1	1.52386
10702	14-17 years	T1	1.76071
10710	14-17 years	T1	1.28849
10728	17-21 years	T1	0.881085
10736	14-17 years	T1	1.33825
10744	14-17 years	T1	1.23658
10794	14-17 years	T1	1.68647
10801	17-21 years	T1	1.17089
10819	14-17 years	T1	1.78107
10827	14-17 years	T1	1.59118
10843	14-17 years	T1	1.4847
10869	14-17 years	T1	1.67464
10893	14-17 years	T1	1.49969
10900	14-17 years	T1	1.40328
10918	17-21 years	T1	1.41621
10975	17-21 years	T1	0.963261
10983	17-21 years	T1	1.13941
11049	17-21 years	T1	1.18801
11064	17-21 years	T1	1.78325
11171	17-21 years	T1	1.21291
11239	17-21 years	T1	1.5403
11262	17-21 years	T1	1.24311
11296	17-21 years	T1	1.18922
11304	17-21 years	T1	1.40514
11320	17-21 years	T1	1.19624
11403	17-21 years	T1	1.08546
11429	17-21 years	T1	1.38455
11486	17-21 years	T1	1.30822
11551	17-21 years	T1	1.80028
11627	17-21 years	T1	1.53009
11635	14-17 years	T1	1.61306
11718	17-21 years	T1	1.11829
11858	21-25 years	T1	1.01121
11882	17-21 years	T1	1.19653
11932	17-21 years	T1	1.04083
11940	17-21 years	T1	1.08315
11965	17-21 years	T1	1.4851
11981	17-21 years	T1	1.16629
12005	21-25 years	T1	1.50084
12013	17-21 years	T1	1.37471
12070	17-21 years	T1	1.34584
12096	17-21 years	T1	1.04714
12161	17-21 years	T1	1.29884
12203	17-21 years	T1	1.29948
12211	17-21 years	T1	1.20468
12260	17-21 years	T1	1.4445
12302	17-21 years	T1	1.38989
12310	21-25 years	T1	0.840551
12385	14-17 years	T1	1.5719
12393	17-21 years	T1	1.45005
12435	17-21 years	T1	1.29032
12500	17-21 years	T1	1.42556
12526	17-21 years	T1	1.05761
12534	17-21 years	T1	1.44855
12542	17-21 years	T1	1.20358
12567	17-21 years	T1	1.27935
12591	14-17 years	T1	1.42899
12682	14-17 years	T1	1.48215
12690	21-25 years	T1	1.15842
12757	17-21 years	T1	1.14149
12773	17-21 years	T1	1.1372
12799	17-21 years	T1	1.37945
12831	17-21 years	T1	1.38294
12849	17-21 years	T1	1.1776
12948	17-21 years	T1	1.07928
13078	17-21 years	T1	1.29285
13128	17-21 years	T1	1.1508
13144	17-21 years	T1	1.30985
13169	17-21 years	T1	1.2767
13177	21-25 years	T1	1.10264
13276	21-25 years	T1	1.10711
13284	17-21 years	T1	1.08506
13300	17-21 years	T1	1.27799
13441	17-21 years	T1	1.19597
13458	17-21 years	T1	1.38815
13615	17-21 years	T1	1.17945
13698	17-21 years	T1	1.14615
13706	14-17 years	T1	1.61648
13979	17-21 years	T1	1.32277
13995	17-21 years	T1	1.37004
14027	14-17 years	T1	1.46558
14092	17-21 years	T1	1.25793
14159	17-21 years	T1	1.44444
14175	17-21 years	T1	1.08933
14266	17-21 years	T1	1.49812
14399	17-21 years	T1	1.24585
14449	17-21 years	T1	1.42367
14464	17-21 years	T1	1.4631
14522	17-21 years	T1	1.51257
14548	17-21 years	T1	1.29265
14563	14-17 years	T1	1.25386
14589	17-21 years	T1	1.14327
14852	17-21 years	T1	1.42648
14878	17-21 years	T1	1.65475
15032	17-21 years	T1	1.47413
15057	14-17 years	T1	1.24393
15065	14-17 years	T1	1.70116
15099	17-21 years	T1	1.1136
15198	17-21 years	T1	1.42054
15230	17-21 years	T1	1.26072
15263	21-25 years	T1	0.935433
15289	17-21 years	T1	1.19515
15420	17-21 years	T1	1.51448
15438	21-25 years	T1	1.29274
15552	17-21 years	T1	1.24325
15560	17-21 years	T1	1.06217
15636	17-21 years	T1	1.30793
15743	21-25 years	T1	1.21671
15842	17-21 years	T1	1.22086
15859	14-17 years	T1	1.39243
15875	17-21 years	T1	1.25076
15958	21-25 years	T1	0.756685
16121	17-21 years	T1	1.66287
16147	17-21 years	T1	1.11565
16220	14-17 years	T1	1.58579
16261	21-25 years	T1	1.01913
16279	14-17 years	T1	1.44816
16345	17-21 years	T1	1.34376
16436	14-17 years	T1	1.4923
16451	17-21 years	T1	1.27218
16519	14-17 years	T1	1.58191
16568	17-21 years	T1	1.11792
16584	17-21 years	T1	1.31595
16592	17-21 years	T1	1.1069
16600	14-17 years	T1	1.22006
16618	14-17 years	T1	1.35232
16634	17-21 years	T1	1.59001
16733	17-21 years	T1	1.53672
16790	17-21 years	T1	1.41417
16832	17-21 years	T1	1.1847
16907	21-25 years	T1	0.9146
16964	17-21 years	T1	1.10489
17046	14-17 years	T1	1.6423
17095	14-17 years	T1	1.46275
17103	14-17 years	T1	1.22681
17285	14-17 years	T1	1.2446
17392	21-25 years	T1	0.807292
17558	14-17 years	T1	1.49162
17657	21-25 years	T1	0.832393
17954	17-21 years	T1	1.15941
18010	17-21 years	T1	1.34005
18051	17-21 years	T1	1.00049
18093	21-25 years	T1	0.66012
18101	21-25 years	T1	1.04559
18168	14-17 years	T1	1.36866
18333	17-21 years	T1	1.50757
18416	17-21 years	T1	1.56739
18556	17-21 years	T1	1.28496
18598	17-21 years	T1	1.41166
18754	17-21 years	T1	1.02871
18770	21-25 years	T1	0.89694
19026	17-21 years	T1	1.27487
19042	21-25 years	T1	1.13948
19059	21-25 years	T1	0.910618
19075	17-21 years	T1	1.27154
19257	17-21 years	T1	1.21316
19265	17-21 years	T1	1.4377
19398	17-21 years	T1	1.26935
19422	14-17 years	T1	1.30942
19455	17-21 years	T1	1.35852
19463	21-25 years	T1	0.777395
19513	17-21 years	T1	1.50931
19554	17-21 years	T1	1.4703
19612	17-21 years	T1	1.24539
19653	17-21 years	T1	1.23368
19745	17-21 years	T1	1.14938
19802	17-21 years	T1	1.01244
19935	14-17 years	T1	1.18414
20321	17-21 years	T1	1.19109
20404	17-21 years	T1	1.45026
20594	17-21 years	T1	1.40671
20677	21-25 years	T1	1.0058
20735	21-25 years	T1	0.928724
20743	14-17 years	T1	1.94151
20784	21-25 years	T1	1.0412
20818	17-21 years	T1	1.12914
20826	14-17 years	T1	1.3674
20933	14-17 years	T1	1.31512
21006	14-17 years	T1	1.19493
21030	17-21 years	T1	1.38474
21063	17-21 years	T1	1.12411
21071	14-17 years	T1	1.69107
21147	14-17 years	T1	1.44977
21238	14-17 years	T1	1.85027
21287	14-17 years	T1	1.48845
21303	21-25 years	T1	1.16629
21352	17-21 years	T1	0.976084
21436	14-17 years	T1	1.30542
21600	17-21 years	T1	1.4328
21659	17-21 years	T1	1.26373
21741	21-25 years	T1	1.25859
21758	21-25 years	T1	0.96109
21816	14-17 years	T1	1.31837
21931	21-25 years	T1	1.34415
22020	17-21 years	T1	1.12057
22053	17-21 years	T1	1.11377
22129	14-17 years	T1	1.26786
22152	14-17 years	T1	1.19734
22160	17-21 years	T1	1.16225
22186	14-17 years	T1	1.18211
22202	14-17 years	T1	1.51751
22236	21-25 years	T1	1.00513
22277	17-21 years	T1	1.28408
22335	17-21 years	T1	1.45627
22418	14-17 years	T1	1.54367
22442	17-21 years	T1	1.38225
22467	21-25 years	T1	1.07304
22525	17-21 years	T1	1.34173
22558	17-21 years	T1	1.18177
22566	21-25 years	T1	1.22755
22640	14-17 years	T1	1.27737
22715	14-17 years	T1	1.30886
22723	14-17 years	T1	1.58652
22822	14-17 years	T1	1.61564
22830	14-17 years	T1	1.50196
22863	14-17 years	T1	1.54446
22871	14-17 years	T1	1.29889
22889	14-17 years	T1	1.54697
22897	21-25 years	T1	1.17091
22905	21-25 years	T1	0.93116
23077	17-21 years	T1	1.40819
23150	21-25 years	T1	1.07472
23168	17-21 years	T1	1.52976
23176	14-17 years	T1	1.48914
23218	17-21 years	T1	1.10887
23275	17-21 years	T1	1.39836
23283	21-25 years	T1	0.910445
23317	14-17 years	T1	1.86177
23390	21-25 years	T1	1.1466
23416	17-21 years	T1	1.18793
23499	14-17 years	T1	1.19958
23523	17-21 years	T1	1.27601
23531	21-25 years	T1	1.13287
23648	21-25 years	T1	0.950821
23713	21-25 years	T1	1.30363
23747	14-17 years	T1	1.35138
23838	14-17 years	T1	1.32046
23986	17-21 years	T1	1.11637
24059	21-25 years	T1	1.10996
24091	17-21 years	T1	1.40554
24125	21-25 years	T1	0.917007
24190	21-25 years	T1	1.00377
24216	21-25 years	T1	1.15259
24281	21-25 years	T1	1.05993
24307	21-25 years	T1	1.10181
24349	17-21 years	T1	1.01896
24356	14-17 years	T1	1.23242
24406	17-21 years	T1	1.01295
24430	21-25 years	T1	1.03376
24463	14-17 years	T1	1.63113
24471	17-21 years	T1	1.40276
24489	21-25 years	T1	1.43064
24711	21-25 years	T1	1.1737
24752	17-21 years	T1	1.17558
24828	17-21 years	T1	1.25895
24836	21-25 years	T1	0.974236
24844	21-25 years	T1	0.981953
24851	21-25 years	T1	1.08936
24927	21-25 years	T1	1.09147
24935	21-25 years	T1	1.72414
24943	14-17 years	T1	1.55733
24976	14-17 years	T1	1.30668
25007	21-25 years	T1	0.827085
25064	21-25 years	T1	1.06802
25072	21-25 years	T1	1.06478
25098	17-21 years	T1	1.1084
25148	17-21 years	T1	0.995708
25338	17-21 years	T1	1.00337
25353	17-21 years	T1	1.17417
25387	17-21 years	T1	1.44382
25395	14-17 years	T1	1.56201
25403	17-21 years	T1	1.39264
25460	14-17 years	T1	1.61553
25502	14-17 years	T1	1.79131
25510	14-17 years	T1	1.41506
25569	21-25 years	T1	1.33411
25684	21-25 years	T1	0.870329
25742	21-25 years	T1	1.32269
25890	21-25 years	T1	0.952549
26005	21-25 years	T1	1.14066
26047	14-17 years	T1	1.39719
26153	17-21 years	T1	1.18823
26161	21-25 years	T1	1.17975
26328	21-25 years	T1	1.06189
26351	14-17 years	T1	1.21162
26401	14-17 years	T1	1.56009
26500	14-17 years	T1	1.49413
26518	17-21 years	T1	1.27936
26526	14-17 years	T1	1.63221
26633	14-17 years	T1	1.48689
26690	14-17 years	T1	1.72157
26724	14-17 years	T1	1.60966
26807	14-17 years	T1	1.50832
26815	14-17 years	T1	1.50924
26948	14-17 years	T1	1.57673
26997	21-25 years	T1	1.02021
27029	14-17 years	T1	1.27301
27102	14-17 years	T1	1.3472
27169	14-17 years	T1	1.28724
27300	14-17 years	T1	1.5475
27490	14-17 years	T1	1.35359
27664	14-17 years	T1	1.36564
27698	14-17 years	T1	1.61844
27797	14-17 years	T1	1.61824
27862	21-25 years	T1	0.99292
28043	21-25 years	T1	1.08692
28092	17-21 years	T1	1.34429
28142	14-17 years	T1	1.31678
28399	17-21 years	T1	1.05445
28431	14-17 years	T1	1.58344
28480	21-25 years	T1	1.046
28647	14-17 years	T1	1.20291
28670	21-25 years	T1	1.23052
28704	17-21 years	T1	1.17875
28746	21-25 years	T1	1.18718
29298	21-25 years	T1	1.2225
29520	17-21 years	T1	1.08222
29538	21-25 years	T1	0.847231
29629	21-25 years	T1	0.923241
29637	21-25 years	T1	0.999305
29660	14-17 years	T1	1.60574
29801	14-17 years	T1	1.27922
29850	21-25 years	T1	1.06407
30122	14-17 years	T1	1.882
30148	17-21 years	T1	1.97946
30197	21-25 years	T1	1.06528
30213	21-25 years	T1	0.919823
30262	17-21 years	T1	1.14451
30353	21-25 years	T1	0.946851
30775	21-25 years	T1	1.12599
30833	14-17 years	T1	1.66072
30973	14-17 years	T1	1.24694
30999	14-17 years	T1	1.49411
31013	17-21 years	T1	1.37474
31070	17-21 years	T1	1.06138
31104	14-17 years	T1	1.36266
31112	14-17 years	T1	1.60172
31179	14-17 years	T1	1.52119
31237	21-25 years	T1	0.751557
31278	21-25 years	T1	1.2236
31377	21-25 years	T1	1.26585
31401	17-21 years	T1	1.10036
31526	21-25 years	T1	1.50302
31534	21-25 years	T1	1.19729
31542	14-17 years	T1	1.31003
31559	21-25 years	T1	1.10833
31674	17-21 years	T1	1.08933
31765	14-17 years	T1	1.64212
31856	17-21 years	T1	1.27985
31906	17-21 years	T1	1.5493
31997	17-21 years	T1	1.21013
32003	21-25 years	T1	1.13996
32052	17-21 years	T1	1.28645
32078	17-21 years	T1	1.07287
32128	14-17 years	T1	1.50553
32151	17-21 years	T1	1.47425
32177	17-21 years	T1	1.16554
32193	21-25 years	T1	0.705167
32250	14-17 years	T1	1.72306
32359	14-17 years	T1	1.2945
32367	14-17 years	T1	1.91972
32391	14-17 years	T1	1.30179
32417	14-17 years	T1	1.55132
32458	14-17 years	T1	1.60962
32524	14-17 years	T1	1.22791
32581	14-17 years	T1	1.58072
32672	14-17 years	T1	1.38504
33035	14-17 years	T1	1.42703
33092	14-17 years	T1	1.28659
33183	14-17 years	T1	1.23524
33407	14-17 years	T1	1.33965
33431	14-17 years	T1	1.63081
33449	14-17 years	T1	1.61058
33464	14-17 years	T1	1.14865
33522	14-17 years	T1	1.24367
33530	14-17 years	T1	1.25579
33639	21-25 years	T1	1.27052
33753	17-21 years	T1	1.1359
33803	14-17 years	T1	1.45731
33829	14-17 years	T1	1.67245
33894	21-25 years	T1	0.679704
34033	17-21 years	T1	0.983864
34041	17-21 years	T1	1.45893
34132	14-17 years	T1	1.29711
34199	14-17 years	T1	1.45357
34207	14-17 years	T1	1.27455
34280	14-17 years	T1	1.52732
34314	21-25 years	T1	0.775802
34421	17-21 years	T1	1.28478
34470	17-21 years	T1	1.44247
34520	17-21 years	T1	1.35707
34538	14-17 years	T1	1.60931
34686	17-21 years	T1	1.14968
34884	14-17 years	T1	1.2254
34918	14-17 years	T1	1.4308
34983	14-17 years	T1	1.52794
35097	17-21 years	T1	1.35445
35311	14-17 years	T1	1.27024
35337	21-25 years	T1	1.11829
35352	21-25 years	T1	1.18135
35428	17-21 years	T1	1.25203
35451	14-17 years	T1	1.32852
35477	14-17 years	T1	1.73941
35485	14-17 years	T1	1.69545
35535	14-17 years	T1	1.37619
35584	14-17 years	T1	1.73525
35675	14-17 years	T1	1.61128
35915	14-17 years	T1	1.26967
35980	14-17 years	T1	1.3164
36475	17-21 years	T1	1.42556
36962	14-17 years	T1	1.50855
37275	17-21 years	T1	1.16388
37283	14-17 years	T1	1.38739
37291	14-17 years	T1	1.46547
37408	21-25 years	T1	0.881222
37606	21-25 years	T1	1.11259
37846	17-21 years	T1	1.31037
38000	17-21 years	T1	0.905444
38059	17-21 years	T1	1.42624
38133	17-21 years	T1	1.01838
38190	21-25 years	T1	0.718291
38273	14-17 years	T1	1.30265
38281	14-17 years	T1	1.57556
38406	21-25 years	T1	1.12274
38471	21-25 years	T1	1.0985
38505	21-25 years	T1	1.03605
38737	21-25 years	T1	1.16713
38794	21-25 years	T1	0.826829
38836	17-21 years	T1	1.37533
38919	21-25 years	T1	1.03432
38943	21-25 years	T1	1.02519
39149	17-21 years	T1	1.231
39164	21-25 years	T1	1.01612
39263	17-21 years	T1	1.04796
39271	21-25 years	T1	1.07977
39511	17-21 years	T1	1.36065
39545	17-21 years	T1	1.23042
39701	21-25 years	T1	0.966298
39750	21-25 years	T1	0.711649
39867	21-25 years	T1	1.186
39875	21-25 years	T1	1.15487
39891	21-25 years	T1	0.675415
39982	17-21 years	T1	0.968493
40071	21-25 years	T1	0.851532
40097	21-25 years	T1	0.873587
40113	17-21 years	T1	1.08729
40246	21-25 years	T1	1.09834
40303	17-21 years	T1	1.15911
40378	17-21 years	T1	1.0735
40410	21-25 years	T1	1.01884
40501	21-25 years	T1	1.38526
40527	21-25 years	T1	1.23791
40543	17-21 years	T1	1.35557
40550	21-25 years	T1	1.14721
40568	14-17 years	T1	1.61351
40717	21-25 years	T1	1.23313
40857	17-21 years	T1	1.35958
40949	21-25 years	T1	1.10008
40972	21-25 years	T1	0.852345
41012	17-21 years	T1	1.03507
41046	17-21 years	T1	1.16407
41061	17-21 years	T1	0.942942
41160	17-21 years	T1	1.20414
41202	17-21 years	T1	0.969333
41228	17-21 years	T1	1.38305
41236	21-25 years	T1	1.22665
41277	21-25 years	T1	0.842882
41376	21-25 years	T1	1.26448
41442	17-21 years	T1	1.36032
41517	17-21 years	T1	1.93298
41731	17-21 years	T1	1.35572
41798	21-25 years	T1	1.44817
41822	14-17 years	T1	1.39456
41830	21-25 years	T1	0.928312
42051	21-25 years	T1	1.33427
42069	17-21 years	T1	1.24337
42135	21-25 years	T1	0.899475
42150	21-25 years	T1	0.910753
42259	17-21 years	T1	1.48931
42317	21-25 years	T1	0.879718
42366	17-21 years	T1	1.42413
42374	17-21 years	T1	1.59164
42382	17-21 years	T1	1.2392
42390	17-21 years	T1	1.24573
42408	17-21 years	T1	1.46664
42416	17-21 years	T1	1.02046
42440	17-21 years	T1	1.11696
42564	17-21 years	T1	1.29982
42689	14-17 years	T1	1.17943
42747	21-25 years	T1	0.906409
42762	17-21 years	T1	1.31828
42929	21-25 years	T1	1.22989
43042	17-21 years	T1	1.15764
43224	21-25 years	T1	0.833493
43257	21-25 years	T1	0.806419
43281	21-25 years	T1	0.982223
43422	17-21 years	T1	1.40961
43513	17-21 years	T1	1.2764
43539	21-25 years	T1	0.689718
43661	17-21 years	T1	1.70479
43760	17-21 years	T1	1.18341
43828	17-21 years	T1	1.35094
43844	21-25 years	T1	1.21738
44255	17-21 years	T1	0.848944
44420	21-25 years	T1	0.900735
44487	21-25 years	T1	1.18676
44503	21-25 years	T1	1.11371
44560	17-21 years	T1	1.12907
44602	17-21 years	T1	1.26312
44610	17-21 years	T1	1.29008
44644	17-21 years	T1	1.28274
44776	17-21 years	T1	1.47799
44792	17-21 years	T1	1.05269
44818	17-21 years	T1	1.36149
44826	21-25 years	T1	1.15463
45021	17-21 years	T1	1.35397
45146	17-21 years	T1	0.970154
45476	14-17 years	T1	1.2434
45500	17-21 years	T1	1.25554
45526	17-21 years	T1	1.44029
45534	17-21 years	T1	1.14461
45617	14-17 years	T1	1.346
45641	21-25 years	T1	1.15435
45682	21-25 years	T1	1.27089
45690	21-25 years	T1	0.910154
45708	21-25 years	T1	1.01779
45997	17-21 years	T1	1.46686
46193	21-25 years	T1	1.30953
46326	14-17 years	T1	1.25122
46359	14-17 years	T1	1.37067
46375	14-17 years	T1	1.29454
46425	21-25 years	T1	0.935201
46599	17-21 years	T1	1.41224
47118	14-17 years	T1	1.20277
47225	17-21 years	T1	1.1797
47357	14-17 years	T1	1.47716
47365	14-17 years	T1	1.45678
47506	14-17 years	T1	1.69027
47589	14-17 years	T1	1.47182
47613	14-17 years	T1	1.08538
48306	21-25 years	T1	0.909247
48397	14-17 years	T1	1.54171
48413	14-17 years	T1	1.76354
48421	14-17 years	T1	1.69959
48447	21-25 years	T1	1.23639
48470	17-21 years	T1	1.56255
59089	14-17 years	T1	1.47524
10009	17-21 years	T2	0.854618
10017	17-21 years	T2	1.12788
10041	14-17 years	T2	1.24867
10059	14-17 years	T2	1.27966
10067	17-21 years	T2	1.21103
10075	17-21 years	T2	0.84828
10083	14-17 years	T2	1.51619
10091	17-21 years	T2	1.54392
10116	14-17 years	T2	1.00255
10140	14-17 years	T2	0.997478
10158	17-21 years	T2	1.09042
10174	14-17 years	T2	0.918717
10182	21-25 years	T2	0.907104
10207	14-17 years	T2	0.998847
10215	17-21 years	T2	0.990193
10223	21-25 years	T2	1.20237
10265	17-21 years	T2	1.29252
10281	14-17 years	T2	1.36201
10306	17-21 years	T2	1.30767
10447	14-17 years	T2	0.94918
10520	14-17 years	T2	1.39455
10695	14-17 years	T2	1.20934
10702	14-17 years	T2	1.24538
10710	14-17 years	T2	1.04746
10728	17-21 years	T2	0.842305
10736	14-17 years	T2	1.03964
10744	14-17 years	T2	1.0419
10794	14-17 years	T2	1.37523
10801	17-21 years	T2	0.980426
10819	14-17 years	T2	1.53818
10827	14-17 years	T2	1.27759
10843	14-17 years	T2	0.958601
10869	14-17 years	T2	1.42097
10893	14-17 years	T2	1.21044
10900	14-17 years	T2	1.17256
10918	17-21 years	T2	0.958461
10975	17-21 years	T2	0.845831
10983	17-21 years	T2	1.00279
11049	17-21 years	T2	1.3271
11064	17-21 years	T2	1.65739
11171	17-21 years	T2	1.04211
11239	17-21 years	T2	1.11813
11262	17-21 years	T2	1.3232
11296	17-21 years	T2	1.27728
11304	17-21 years	T2	1.24744
11320	17-21 years	T2	1.31566
11403	17-21 years	T2	0.93807
11429	17-21 years	T2	1.30831
11486	17-21 years	T2	1.2039
11551	17-21 years	T2	1.6379
11627	17-21 years	T2	1.34197
11635	14-17 years	T2	1.41932
11718	17-21 years	T2	0.938124
11858	21-25 years	T2	0.810943
11882	17-21 years	T2	1.352
11932	17-21 years	T2	0.903734
11940	17-21 years	T2	0.936691
11965	17-21 years	T2	1.33022
11981	17-21 years	T2	1.04043
12005	21-25 years	T2	1.25236
12013	17-21 years	T2	1.23247
12070	17-21 years	T2	0.981726
12096	17-21 years	T2	1.20823
12161	17-21 years	T2	1.14536
12203	17-21 years	T2	0.90353
12211	17-21 years	T2	1.3859
12260	17-21 years	T2	1.33034
12302	17-21 years	T2	0.981297
12310	21-25 years	T2	0.838755
12385	14-17 years	T2	1.05235
12393	17-21 years	T2	1.04426
12435	17-21 years	T2	1.14808
12500	17-21 years	T2	1.0474
12526	17-21 years	T2	1.18546
12534	17-21 years	T2	1.06852
12542	17-21 years	T2	1.31411
12567	17-21 years	T2	0.969538
12591	14-17 years	T2	1.48709
12682	14-17 years	T2	1.23832
12690	21-25 years	T2	1.19829
12757	17-21 years	T2	1.267
12773	17-21 years	T2	1.04411
12799	17-21 years	T2	0.992393
12831	17-21 years	T2	0.949071
12849	17-21 years	T2	1.29047
12948	17-21 years	T2	0.939844
13078	17-21 years	T2	0.960572
13128	17-21 years	T2	0.973448
13144	17-21 years	T2	0.981777
13169	17-21 years	T2	1.24307
13177	21-25 years	T2	1.21835
13276	21-25 years	T2	1.1409
13284	17-21 years	T2	0.893191
13300	17-21 years	T2	1.2055
13441	17-21 years	T2	1.30744
13458	17-21 years	T2	1.24497
13615	17-21 years	T2	1.31994
13698	17-21 years	T2	1.27119
13706	14-17 years	T2	1.36562
13979	17-21 years	T2	1.16835
13995	17-21 years	T2	1.22967
14027	14-17 years	T2	1.26763
14092	17-21 years	T2	1.06559
14159	17-21 years	T2	0.989032
14175	17-21 years	T2	0.964874
14266	17-21 years	T2	1.3746
14399	17-21 years	T2	1.23844
14449	17-21 years	T2	0.962172
14464	17-21 years	T2	1.2923
14522	17-21 years	T2	1.3914
14548	17-21 years	T2	1.18177
14563	14-17 years	T2	1.2305
14589	17-21 years	T2	1.3039
14852	17-21 years	T2	1.2627
14878	17-21 years	T2	1.51064
15032	17-21 years	T2	1.30848
15057	14-17 years	T2	1.03989
15065	14-17 years	T2	1.1671
15099	17-21 years	T2	1.29717
15198	17-21 years	T2	1.25255
15230	17-21 years	T2	1.4073
15263	21-25 years	T2	1.35776
15289	17-21 years	T2	1.3024
15420	17-21 years	T2	1.09278
15438	21-25 years	T2	1.42484
15552	17-21 years	T2	1.0865
15560	17-21 years	T2	0.99343
15636	17-21 years	T2	1.11747
15743	21-25 years	T2	1.12553
15842	17-21 years	T2	1.0421
15859	14-17 years	T2	1.10272
15875	17-21 years	T2	1.33367
15958	21-25 years	T2	1.15326
16121	17-21 years	T2	1.52625
16147	17-21 years	T2	1.25942
16220	14-17 years	T2	1.02879
16261	21-25 years	T2	1.0384
16279	14-17 years	T2	0.937037
16345	17-21 years	T2	0.954832
16436	14-17 years	T2	1.23723
16451	17-21 years	T2	0.97361
16519	14-17 years	T2	1.27862
16568	17-21 years	T2	1.22377
16584	17-21 years	T2	1.18588
16592	17-21 years	T2	0.956694
16600	14-17 years	T2	1.26364
16618	14-17 years	T2	1.02797
16634	17-21 years	T2	1.42998
16733	17-21 years	T2	1.1108
16790	17-21 years	T2	1.2429
16832	17-21 years	T2	1.17588
16907	21-25 years	T2	1.32335
16964	17-21 years	T2	0.969206
17046	14-17 years	T2	1.33901
17095	14-17 years	T2	0.973633
17103	14-17 years	T2	1.23716
17285	14-17 years	T2	0.967528
17392	21-25 years	T2	1.13271
17558	14-17 years	T2	1.46124
17657	21-25 years	T2	0.978535
17954	17-21 years	T2	0.992356
18010	17-21 years	T2	0.96517
18051	17-21 years	T2	0.898977
18093	21-25 years	T2	0.834352
18101	21-25 years	T2	1.19735
18168	14-17 years	T2	1.34436
18333	17-21 years	T2	1.09851
18416	17-21 years	T2	1.19391
18556	17-21 years	T2	1.11931
18598	17-21 years	T2	1.25584
18754	17-21 years	T2	1.00304
18770	21-25 years	T2	0.914339
19026	17-21 years	T2	0.965523
19042	21-25 years	T2	1.18122
19059	21-25 years	T2	0.992154
19075	17-21 years	T2	1.13024
19257	17-21 years	T2	1.37004
19265	17-21 years	T2	1.3273
19398	17-21 years	T2	1.41499
19422	14-17 years	T2	1.02298
19455	17-21 years	T2	1.1938
19463	21-25 years	T2	0.835992
19513	17-21 years	T2	1.37221
19554	17-21 years	T2	1.35146
19612	17-21 years	T2	1.38869
19653	17-21 years	T2	1.34374
19745	17-21 years	T2	0.979984
19802	17-21 years	T2	0.923563
19935	14-17 years	T2	1.19589
20321	17-21 years	T2	1.05119
20404	17-21 years	T2	1.27759
20594	17-21 years	T2	1.00514
20677	21-25 years	T2	1.05878
20735	21-25 years	T2	0.821625
20743	14-17 years	T2	1.65554
20784	21-25 years	T2	1.08669
20818	17-21 years	T2	0.97332
20826	14-17 years	T2	1.06318
20933	14-17 years	T2	1.37509
21006	14-17 years	T2	1.24554
21030	17-21 years	T2	1.34455
21063	17-21 years	T2	1.0137
21071	14-17 years	T2	1.1191
21147	14-17 years	T2	1.18394
21238	14-17 years	T2	1.29
21287	14-17 years	T2	1.19593
21303	21-25 years	T2	0.981012
21352	17-21 years	T2	0.912024
21436	14-17 years	T2	1.30641
21600	17-21 years	T2	1.32005
21659	17-21 years	T2	1.11072
21741	21-25 years	T2	1.01526
21758	21-25 years	T2	1.00705
21816	14-17 years	T2	1.32778
21931	21-25 years	T2	1.38543
22020	17-21 years	T2	1.24374
22053	17-21 years	T2	1.25286
22129	14-17 years	T2	1.32643
22152	14-17 years	T2	0.957717
22160	17-21 years	T2	1.24095
22186	14-17 years	T2	1.23646
22202	14-17 years	T2	0.985795
22236	21-25 years	T2	1.02674
22277	17-21 years	T2	1.09924
22335	17-21 years	T2	1.27844
22418	14-17 years	T2	1.25442
22442	17-21 years	T2	0.945104
22467	21-25 years	T2	1.2042
22525	17-21 years	T2	1.22944
22558	17-21 years	T2	1.0428
22566	21-25 years	T2	1.29364
22640	14-17 years	T2	1.25775
22715	14-17 years	T2	0.998553
22723	14-17 years	T2	1.28557
22822	14-17 years	T2	1.03196
22830	14-17 years	T2	1.2394
22863	14-17 years	T2	0.983253
22871	14-17 years	T2	1.28349
22889	14-17 years	T2	1.03585
22897	21-25 years	T2	1.28101
22905	21-25 years	T2	1.0965
23077	17-21 years	T2	1.23552
23150	21-25 years	T2	1.22648
23168	17-21 years	T2	1.34538
23176	14-17 years	T2	0.948059
23218	17-21 years	T2	0.998928
23275	17-21 years	T2	1.32728
23283	21-25 years	T2	1.25318
23317	14-17 years	T2	1.30243
23390	21-25 years	T2	1.15744
23416	17-21 years	T2	1.17865
23499	14-17 years	T2	1.26095
23523	17-21 years	T2	1.25596
23531	21-25 years	T2	1.29867
23648	21-25 years	T2	1.24721
23713	21-25 years	T2	1.30652
23747	14-17 years	T2	1.09631
23838	14-17 years	T2	1.32238
23986	17-21 years	T2	1.33692
24059	21-25 years	T2	1.02018
24091	17-21 years	T2	1.38268
24125	21-25 years	T2	1.00182
24190	21-25 years	T2	1.09186
24216	21-25 years	T2	1.04877
24281	21-25 years	T2	1.37645
24307	21-25 years	T2	0.990961
24349	17-21 years	T2	1.16554
24356	14-17 years	T2	1.00029
24406	17-21 years	T2	1.24473
24430	21-25 years	T2	1.35075
24463	14-17 years	T2	1.35125
24471	17-21 years	T2	1.2947
24489	21-25 years	T2	1.57304
24711	21-25 years	T2	0.950971
24752	17-21 years	T2	1.09326
24828	17-21 years	T2	1.20659
24836	21-25 years	T2	1.33336
24844	21-25 years	T2	1.07988
24851	21-25 years	T2	0.898934
24927	21-25 years	T2	0.965649
24935	21-25 years	T2	1.72468
24943	14-17 years	T2	0.988624
24976	14-17 years	T2	1.26225
25007	21-25 years	T2	0.94982
25064	21-25 years	T2	1.11351
25072	21-25 years	T2	1.07702
25098	17-21 years	T2	1.00829
25148	17-21 years	T2	0.957865
25338	17-21 years	T2	1.2609
25353	17-21 years	T2	1.32168
25387	17-21 years	T2	1.09702
25395	14-17 years	T2	1.09817
25403	17-21 years	T2	1.49474
25460	14-17 years	T2	1.30194
25502	14-17 years	T2	1.47725
25510	14-17 years	T2	1.39029
25569	21-25 years	T2	1.60896
25684	21-25 years	T2	1.18638
25742	21-25 years	T2	1.36444
25890	21-25 years	T2	0.961521
26005	21-25 years	T2	1.04387
26047	14-17 years	T2	1.11637
26153	17-21 years	T2	1.33059
26161	21-25 years	T2	1.23554
26328	21-25 years	T2	1.21786
26351	14-17 years	T2	0.97762
26401	14-17 years	T2	1.27881
26500	14-17 years	T2	1.21613
26518	17-21 years	T2	1.26118
26526	14-17 years	T2	1.37761
26633	14-17 years	T2	1.17845
26690	14-17 years	T2	1.16364
26724	14-17 years	T2	1.29373
26807	14-17 years	T2	1.20035
26815	14-17 years	T2	1.25418
26948	14-17 years	T2	1.00475
26997	21-25 years	T2	1.36715
27102	14-17 years	T2	1.03127
27169	14-17 years	T2	1.00314
27300	14-17 years	T2	1.01672
27490	14-17 years	T2	1.11958
27664	14-17 years	T2	1.3919
27698	14-17 years	T2	1.2997
27797	14-17 years	T2	1.2995
27862	21-25 years	T2	1.03185
28043	21-25 years	T2	1.35944
28092	17-21 years	T2	0.986728
28142	14-17 years	T2	1.03924
28431	14-17 years	T2	1.53901
28480	21-25 years	T2	1.1678
28647	14-17 years	T2	1.24556
28670	21-25 years	T2	0.99842
28704	17-21 years	T2	1.06507
28746	21-25 years	T2	0.954148
29298	21-25 years	T2	0.996022
29520	17-21 years	T2	0.96058
29538	21-25 years	T2	1.02474
29629	21-25 years	T2	0.996351
29637	21-25 years	T2	0.909528
29660	14-17 years	T2	1.01316
29801	14-17 years	T2	1.26101
29850	21-25 years	T2	1.06321
30122	14-17 years	T2	1.5759
30148	17-21 years	T2	1.93272
30197	21-25 years	T2	1.17959
30213	21-25 years	T2	1.27145
30262	17-21 years	T2	1.04627
30353	21-25 years	T2	1.33266
30775	21-25 years	T2	1.22906
30833	14-17 years	T2	1.37054
30973	14-17 years	T2	0.997489
30999	14-17 years	T2	1.23811
31013	17-21 years	T2	1.0345
31070	17-21 years	T2	1.28988
31104	14-17 years	T2	1.39922
31112	14-17 years	T2	1.28064
31179	14-17 years	T2	1.28578
31237	21-25 years	T2	0.836839
31278	21-25 years	T2	0.970437
31377	21-25 years	T2	1.2664
31401	17-21 years	T2	0.937055
31526	21-25 years	T2	1.25641
31534	21-25 years	T2	1.03167
31542	14-17 years	T2	1.26279
31559	21-25 years	T2	0.921181
31674	17-21 years	T2	1.26633
31765	14-17 years	T2	1.08606
31856	17-21 years	T2	1.10296
31906	17-21 years	T2	1.42813
31997	17-21 years	T2	1.32534
32003	21-25 years	T2	1.17796
32052	17-21 years	T2	1.15451
32078	17-21 years	T2	1.30325
32128	14-17 years	T2	0.989258
32151	17-21 years	T2	1.36758
32177	17-21 years	T2	0.86931
32193	21-25 years	T2	0.829774
32250	14-17 years	T2	1.42398
32359	14-17 years	T2	1.30765
32367	14-17 years	T2	1.36272
32391	14-17 years	T2	1.37439
32417	14-17 years	T2	1.01024
32458	14-17 years	T2	1.08306
32524	14-17 years	T2	0.994379
32581	14-17 years	T2	1.1019
32672	14-17 years	T2	0.873458
33035	14-17 years	T2	1.21035
33092	14-17 years	T2	1.04323
33183	14-17 years	T2	0.95957
33407	14-17 years	T2	1.32612
33431	14-17 years	T2	1.36919
33449	14-17 years	T2	1.35457
33464	14-17 years	T2	0.903881
33522	14-17 years	T2	0.997497
33530	14-17 years	T2	1.27643
33639	21-25 years	T2	1.31976
33753	17-21 years	T2	1.24408
33803	14-17 years	T2	1.17322
33829	14-17 years	T2	1.3584
33894	21-25 years	T2	0.835209
34033	17-21 years	T2	0.970833
34041	17-21 years	T2	1.36584
34132	14-17 years	T2	1.06591
34199	14-17 years	T2	1.20974
34207	14-17 years	T2	1.26804
34280	14-17 years	T2	1.01901
34314	21-25 years	T2	1.19391
34421	17-21 years	T2	1.10275
34470	17-21 years	T2	1.26278
34520	17-21 years	T2	0.953626
34538	14-17 years	T2	1.08181
34686	17-21 years	T2	1.23212
34884	14-17 years	T2	0.92679
34918	14-17 years	T2	1.38028
34983	14-17 years	T2	1.06317
35097	17-21 years	T2	1.49073
35311	14-17 years	T2	1.2951
35337	21-25 years	T2	1.14833
35352	21-25 years	T2	0.999345
35428	17-21 years	T2	0.821906
35451	14-17 years	T2	1.01961
35477	14-17 years	T2	1.23485
35485	14-17 years	T2	1.1539
35535	14-17 years	T2	1.35002
35584	14-17 years	T2	1.46567
35675	14-17 years	T2	1.33983
35915	14-17 years	T2	1.33479
35980	14-17 years	T2	1.29772
36475	17-21 years	T2	0.975774
36962	14-17 years	T2	0.983858
37275	17-21 years	T2	1.29314
37283	14-17 years	T2	1.08879
37291	14-17 years	T2	1.44585
37408	21-25 years	T2	1.28763
37606	21-25 years	T2	1.17447
37846	17-21 years	T2	1.26129
38000	17-21 years	T2	0.862451
38059	17-21 years	T2	1.33783
38133	17-21 years	T2	1.00675
38190	21-25 years	T2	0.833067
38273	14-17 years	T2	1.3673
38281	14-17 years	T2	1.51662
38406	21-25 years	T2	1.26467
38471	21-25 years	T2	0.987185
38505	21-25 years	T2	0.906011
38737	21-25 years	T2	1.16861
38794	21-25 years	T2	0.837206
38836	17-21 years	T2	1.00326
38919	21-25 years	T2	1.05594
38943	21-25 years	T2	0.92558
39149	17-21 years	T2	1.21844
39164	21-25 years	T2	1.33966
39263	17-21 years	T2	1.0265
39271	21-25 years	T2	0.97408
39511	17-21 years	T2	1.33685
39545	17-21 years	T2	1.21785
39701	21-25 years	T2	1.28469
39750	21-25 years	T2	0.854982
39867	21-25 years	T2	1.24693
39875	21-25 years	T2	1.24202
39891	21-25 years	T2	0.82858
39982	17-21 years	T2	1.21526
40071	21-25 years	T2	0.868931
40097	21-25 years	T2	0.873196
40113	17-21 years	T2	1.24885
40246	21-25 years	T2	0.969235
40303	17-21 years	T2	1.39744
40378	17-21 years	T2	1.24255
40410	21-25 years	T2	1.11769
40501	21-25 years	T2	1.41343
40527	21-25 years	T2	1.23424
40543	17-21 years	T2	1.00316
40550	21-25 years	T2	1.29148
40568	14-17 years	T2	1.30741
40717	21-25 years	T2	1.11386
40857	17-21 years	T2	1.03994
40949	21-25 years	T2	1.39928
40972	21-25 years	T2	0.946054
41012	17-21 years	T2	1.00003
41046	17-21 years	T2	1.09767
41061	17-21 years	T2	1.20375
41160	17-21 years	T2	1.18643
41202	17-21 years	T2	0.953025
41228	17-21 years	T2	1.32835
41236	21-25 years	T2	1.23
41277	21-25 years	T2	0.960935
41376	21-25 years	T2	1.33666
41442	17-21 years	T2	1.278
41517	17-21 years	T2	1.8413
41731	17-21 years	T2	1.33332
41798	21-25 years	T2	1.4651
41822	14-17 years	T2	1.35481
41830	21-25 years	T2	1.21908
42051	21-25 years	T2	1.34839
42069	17-21 years	T2	1.08427
42135	21-25 years	T2	1.18837
42150	21-25 years	T2	1.07234
42259	17-21 years	T2	1.35877
42317	21-25 years	T2	0.912566
42366	17-21 years	T2	1.06985
42374	17-21 years	T2	1.21488
42382	17-21 years	T2	1.2257
42390	17-21 years	T2	1.19197
42408	17-21 years	T2	1.07443
42416	17-21 years	T2	1.1778
42440	17-21 years	T2	0.948032
42564	17-21 years	T2	1.22733
42689	14-17 years	T2	0.975863
42747	21-25 years	T2	1.17424
42762	17-21 years	T2	1.29261
42929	21-25 years	T2	1.01325
43042	17-21 years	T2	1.39223
43224	21-25 years	T2	0.89958
43257	21-25 years	T2	1.18848
43281	21-25 years	T2	1.04597
43422	17-21 years	T2	1.38019
43513	17-21 years	T2	1.51053
43539	21-25 years	T2	0.841946
43661	17-21 years	T2	1.40153
43760	17-21 years	T2	0.890917
43828	17-21 years	T2	1.33978
43844	21-25 years	T2	1.27504
44255	17-21 years	T2	0.839658
44420	21-25 years	T2	1.0422
44487	21-25 years	T2	0.987906
44503	21-25 years	T2	1.22474
44560	17-21 years	T2	1.08654
44602	17-21 years	T2	0.967817
44610	17-21 years	T2	1.28314
44644	17-21 years	T2	1.25098
44776	17-21 years	T2	1.43313
44792	17-21 years	T2	1.27652
44818	17-21 years	T2	1.31756
44826	21-25 years	T2	0.964197
45021	17-21 years	T2	1.32408
45146	17-21 years	T2	0.959931
45476	14-17 years	T2	1.28417
45500	17-21 years	T2	1.20271
45526	17-21 years	T2	1.03685
45534	17-21 years	T2	0.996279
45617	14-17 years	T2	1.39707
45641	21-25 years	T2	1.26492
45682	21-25 years	T2	1.58741
45690	21-25 years	T2	0.999649
45708	21-25 years	T2	1.34602
45997	17-21 years	T2	1.10181
46193	21-25 years	T2	1.05028
46326	14-17 years	T2	1.03688
46359	14-17 years	T2	1.15024
46375	14-17 years	T2	1.30956
46425	21-25 years	T2	1.21239
46599	17-21 years	T2	1.29293
47118	14-17 years	T2	1.27912
47225	17-21 years	T2	1.00328
47357	14-17 years	T2	1.48329
47365	14-17 years	T2	1.22278
47506	14-17 years	T2	1.14919
47589	14-17 years	T2	0.990195
47613	14-17 years	T2	0.85278
48306	21-25 years	T2	1.03339
48397	14-17 years	T2	1.25341
48413	14-17 years	T2	1.21216
48421	14-17 years	T2	1.41831
48447	21-25 years	T2	1.23226
48470	17-21 years	T2	1.50223
59089	14-17 years	T2	1.42426

## Sheet: Figure6B
mPFC_MT_mean	change score u
0.664885	-1.9838
0.692355	-0.00761406
0.69571	0.0703662
0.697836	0.571666
0.709742	-1.23015
0.710112	-0.645711
0.726687	-0.286276
0.729549	0.0160978
0.74183	0.366757
0.743099	-2.33167
0.744157	0.281489
0.74626	-0.376211
0.746652	-1.94138
0.747889	0.831923
0.749356	0.27003
0.749468	0.514937
0.75323	0.908005
0.754557	-1.41556
0.755032	-0.0743815
0.755539	0.46564
0.755708	-2.7775
0.756747	-0.367822
0.757319	-0.482229
0.757726	0.943733
0.758165	0.364974
0.75907	0.0133098
0.759345	-0.642497
0.759553	4.15928
0.75993	-0.0729471
0.760086	-2.35695
0.76061	-1.25703
0.760752	0.427593
0.761164	-0.00150008
0.761511	-0.261787
0.762506	-2.31807
0.763447	-0.380416
0.763916	0.163826
0.764303	0.161269
0.7654	-0.149042
0.765709	0.506157
0.765858	-0.00362794
0.766418	-1.89616
0.768738	0.0393503
0.770013	-0.615216
0.771196	-1.20744
0.771834	1.4818
0.772121	1.03716
0.772681	0.933472
0.77289	-1.60021
0.774041	-0.613682
0.774067	-0.0220037
0.774562	-0.144889
0.775068	0.463685
0.775243	0.812692
0.775286	-0.0540501
0.775441	-0.514403
0.77554	0.288171
0.775616	0.297162
0.776299	-1.28628
0.77752	0.0111495
0.778238	-0.586324
0.77896	0.388004
0.780087	-0.168822
0.781151	0.453043
0.781511	-0.194069
0.781688	-0.144277
0.781708	0.259297
0.781749	-0.0750125
0.782516	0.189549
0.782652	0.333531
0.782901	-0.760851
0.783062	-1.31953
0.783724	0.167371
0.784154	1.79545
0.78423	0.378428
0.784721	0.267802
0.785087	-0.299317
0.785145	1.22371
0.785646	0.0111029
0.786102	-0.958298
0.78675	0.101256
0.786925	-0.841839
0.78731	0.495434
0.788825	0.195114
0.789062	-0.596834
0.789517	-0.866526
0.789519	1.38348
0.789605	0.265857
0.790634	0.0646501
0.791541	0.146134
0.793338	-0.370327
0.793486	0.0770274
0.794632	0.186537
0.795233	-0.717949
0.795886	-0.0641126
0.795916	-0.34548
0.796445	-0.686827
0.79676	0.863005
0.797304	4.11436
0.797532	0.641701
0.797636	1.78953
0.797799	-0.0233
0.798141	-0.556291
0.79866	1.27983
0.799483	0.402751
0.799645	2.67921
0.80045	0.900014
0.800603	0.805508
0.80075	0.233972
0.800973	-4.31483
0.801055	-0.967578
0.801317	0.274683
0.8014	-0.0450164
0.801681	-0.102305
0.802055	0.135541
0.802327	-0.22183
0.802478	-0.91058
0.802846	1.02472
0.803484	0.0715509
0.80356	0.0733637
0.803584	0.781021
0.803731	-0.127912
0.805333	0.379508
0.805352	1.19856
0.805749	0.50951
0.805829	-1.43695
0.807334	1.34011
0.807347	-1.58561
0.807693	-0.501089
0.808975	-0.32887
0.810639	-3.29762
0.811248	0.443035
0.811324	-0.901613
0.811478	0.189272
0.811725	2.03807
0.812193	0.863608
0.813028	-0.858073
0.813495	0.917031
0.813752	0.225401
0.814023	-0.710219
0.814427	0.178692
0.814837	-0.449305
0.815915	-0.123395
0.816889	0.358157
0.816948	0.10711
0.816988	-0.194792
0.817825	0.164318
0.819191	-0.329258
0.820531	-0.173871
0.820588	3.97626
0.821467	0.627613
0.822065	-2.13317
0.822566	-0.630834
0.823135	-0.804111
0.823768	2.83062
0.824661	-1.4512
0.826136	0.739048
0.826634	-0.154751
0.827184	0.0251114
0.827648	-1.03756
0.82784	-0.368098
0.828953	0.120494
0.830506	2.40116
0.830524	-0.224389
0.830573	0.36924
0.831373	-0.231534
0.833058	0.0683962
0.833214	0.231271
0.837299	0.0652825
0.837696	-1.89151
0.839717	1.29307
0.843665	-1.75483
0.844562	1.06806
0.846998	-1.18149
0.848374	0.264217
0.84977	0.466506
0.85359	1.5309
0.8546	0.908315
0.855082	0.186109
0.856401	0.846741
0.865628	0.759639
0.866287	-0.276937
0.875225	0.131357
0.885518	0.127399
0.896621	-0.405416
0.896817	0.216613

## Sheet: Figure6C
id	MT categpory	time point	preference uncertainty
10702	middle	T2	1.52078
10702	middle	T1	3.12698
10736	low	T2	0.880015
10736	low	T1	1.21335
10794	low	T2	1.57935
10794	low	T1	1.76232
10975	middle	T1	0.0436951
10975	middle	T2	0.0460113
11049	middle	T2	1.10276
11049	middle	T1	1.55794
11064	middle	T1	1.12121
11064	middle	T2	5.42525
11171	middle	T2	0.0515087
11171	middle	T1	2.15067
11262	middle	T2	0.748297
11262	middle	T1	1.83201
11403	low	T1	0.0297976
11403	low	T2	1.04952
11486	high	T2	0.690266
11486	high	T1	0.910154
11551	middle	T1	3.04283
11551	middle	T2	3.26708
11635	middle	T2	1.06712
11635	middle	T1	5.24585
11718	middle	T1	0.288353
11718	middle	T2	0.770565
11858	high	T1	0.0404937
11858	high	T2	0.057709
11882	middle	T1	1.46308
11882	middle	T2	1.48042
11932	high	T1	0.0524455
11932	high	T2	0.657946
11940	middle	T2	0.0453606
11940	middle	T1	1.01947
11965	middle	T2	1.2706
11965	middle	T1	1.67897
11981	middle	T2	0.791982
11981	middle	T1	1.42064
12005	high	T2	1.23741
12005	high	T1	3.65759
12013	middle	T2	0.841287
12013	middle	T1	1.04734
12096	low	T1	0.36978
12096	low	T2	1.00496
12161	low	T1	0.209104
12161	low	T2	0.719677
12203	high	T2	0.0434931
12203	high	T1	0.941953
12211	middle	T2	1.23697
12211	middle	T1	2.09385
12260	low	T2	1.1956
12260	low	T1	1.78147
12310	middle	T2	0.0411391
12310	middle	T1	0.0452585
12385	middle	T2	1.01772
12385	middle	T1	1.51621
12393	middle	T2	1.15292
12393	middle	T1	1.36542
12591	middle	T2	1.96406
12591	middle	T1	2.39453
12682	high	T2	0.429507
12682	high	T1	1.45803
12690	middle	T2	0.703494
12690	middle	T1	0.927971
12773	middle	T1	0.851307
12773	middle	T2	1.42254
12799	high	T2	0.896863
12799	high	T1	1.06617
12831	high	T2	0.407512
12831	high	T1	1.05172
12948	middle	T2	0.0563124
12948	middle	T1	1.04751
13128	middle	T2	0.656079
13128	middle	T1	0.790974
13144	low	T1	0.0340992
13144	low	T2	1.85061
13276	middle	T2	1.05614
13276	middle	T1	2.35755
13284	middle	T1	0.0621711
13284	middle	T2	0.497824
13300	middle	T1	0.0709124
13300	middle	T2	1.56743
13441	high	T2	0.988123
13441	high	T1	1.4398
14092	low	T1	0.171856
14092	low	T2	2.27338
14399	middle	T1	1.00361
14399	middle	T2	1.03669
14878	low	T1	1.32533
14878	low	T2	3.6044
15230	high	T2	1.38051
15230	high	T1	2.1621
15263	high	T1	0.620654
15263	high	T2	2.55676
15289	low	T2	0.648401
15289	low	T1	1.72173
15420	high	T2	0.740485
15420	high	T1	2.29826
15438	middle	T1	1.83622
15438	middle	T2	2.33206
15560	high	T1	0.650561
15560	high	T2	1.0846
15636	middle	T2	0.889875
15636	middle	T1	2.1239
15743	middle	T1	0.0596566
15743	middle	T2	3.54901
16121	low	T2	2.34468
16121	low	T1	2.76055
16220	low	T1	0.670483
16220	low	T2	1.58173
16279	middle	T1	0.23917
16279	middle	T2	1.03897
16345	high	T2	0.668606
16345	high	T1	0.882425
16451	middle	T1	0.698859
16451	middle	T2	1.11543
16600	low	T2	0.906201
16600	low	T1	0.999258
16733	high	T2	0.922145
16733	high	T1	2.31104
16790	middle	T1	0.742162
16790	middle	T2	1.24199
16907	low	T1	1.18407
16907	low	T2	1.60832
16964	middle	T2	0.58091
16964	middle	T1	0.846437
17095	low	T2	0.770748
17095	low	T1	0.921727
17103	middle	T2	0.762581
17103	middle	T1	0.831945
17285	low	T1	0.025962
17285	low	T2	1.29246
17392	low	T1	0.0385154
17392	low	T2	0.615487
18333	middle	T2	1.35404
18333	middle	T1	1.75544
18416	low	T2	0.00163285
18416	low	T1	4.17405
18754	high	T1	0.898322
18754	high	T2	0.969526
18770	middle	T2	0.0510173
18770	middle	T1	0.874322
19075	low	T2	1.01224
19075	low	T1	2.17269
19422	low	T2	0.0370415
19422	low	T1	1.88188
19455	middle	T2	0.699473
19455	middle	T1	0.751854
19463	high	T1	0.0290146
19463	high	T2	0.0658462
19745	high	T2	0.624074
19745	high	T1	0.899561
19935	high	T1	0.057249
19935	high	T2	1.08685
20321	middle	T1	0.827866
20321	middle	T2	1.49343
20404	middle	T2	1.01336
20404	middle	T1	1.34925
20743	low	T1	2.35151
20743	low	T2	4.07216
20818	middle	T2	0.0519502
20818	middle	T1	1.40749
21006	high	T1	0.720021
21006	high	T2	0.991962
21030	low	T2	1.42048
21030	low	T1	1.75937
21071	middle	T2	0.189432
21071	middle	T1	3.04086
21147	middle	T2	0.548188
21147	middle	T1	0.730475
21303	middle	T1	0.912724
21303	middle	T2	1.0551
21352	low	T2	0.320001
21352	low	T1	0.527841
21436	middle	T1	0.89387
21436	middle	T2	1.45202
21600	middle	T1	1.3877
21600	middle	T2	1.47773
21758	middle	T2	0.0449675
21758	middle	T1	1.9126
21816	low	T1	1.29058
21816	low	T2	1.29445
22129	middle	T2	1.25703
22129	middle	T1	1.34473
22152	low	T2	0.0761134
22152	low	T1	1.159
22186	middle	T1	0.628652
22186	middle	T2	0.986433
22202	middle	T2	0.479998
22202	middle	T1	1.3182
22236	high	T1	0.876717
22236	high	T2	1.28064
22566	high	T2	1.28373
22566	high	T1	1.40736
23168	middle	T2	1.5083
23168	middle	T1	1.58824
23176	low	T1	0.212781
23176	low	T2	1.1667
23218	low	T2	0.643094
23218	low	T1	1.12581
23390	middle	T1	0.105456
23390	middle	T2	1.06065
23523	middle	T2	1.03964
23523	middle	T1	1.18416
23531	middle	T2	1.25813
23531	middle	T1	1.55192
24091	middle	T2	0.860332
24091	middle	T1	2.74759
24307	high	T2	1.06076
24307	high	T1	1.06356
24349	middle	T1	0.0546951
24349	middle	T2	0.843849
24406	high	T1	0.658046
24406	high	T2	1.16117
24430	middle	T2	1.32262
24430	middle	T1	1.71069
24489	high	T1	1.72957
24489	high	T2	4.06614
24711	middle	T1	0.0215327
24711	middle	T2	1.59374
24844	low	T1	1.17773
24844	low	T2	1.60964
24851	middle	T2	0.0553866
24851	middle	T1	1.01146
24927	middle	T1	0.907808
24927	middle	T2	0.930081
25064	low	T1	0.352162
25064	low	T2	2.76944
25338	middle	T1	0.55064
25338	middle	T2	1.46191
25353	middle	T2	1.19406
25353	middle	T1	1.41279
25387	middle	T2	0.896108
25387	middle	T1	2.23704
25569	high	T2	0.897482
25569	high	T1	4.93289
25684	middle	T2	0.573497
25684	middle	T1	0.661529
26047	middle	T2	0.923887
26047	middle	T1	2.01999
26161	middle	T2	0.877217
26161	middle	T1	1.17182
26500	high	T1	0.580694
26500	high	T2	1.04222
26518	middle	T1	0.826369
26518	middle	T2	1.45571
26526	high	T2	1.02452
26526	high	T1	2.37952
26807	high	T1	1.14286
26807	high	T2	2.7021
26815	middle	T1	0.989078
26815	middle	T2	1.06467
26948	middle	T2	0.921601
26948	middle	T1	1.05809
27300	low	T1	0.871597
27300	low	T2	1.26547
27490	high	T1	1.48905
27490	high	T2	1.51998
27664	low	T2	1.12988
27664	low	T1	2.16729
27698	middle	T2	1.13583
27698	middle	T1	1.37505
27862	high	T1	0.945825
27862	high	T2	1.27857
28043	high	T2	1.06521
28043	high	T1	2.03461
28480	middle	T2	0.566431
28480	middle	T1	0.784079
28647	high	T1	0.253639
28647	high	T2	1.45348
28670	middle	T2	0.882986
28670	middle	T1	1.24523
28704	middle	T2	0.638273
28704	middle	T1	1.85161
29538	middle	T2	0.990129
29538	middle	T1	1.24522
29637	middle	T1	0.066621
29637	middle	T2	1.18057
29801	middle	T2	0.840122
29801	middle	T1	0.996972
30353	high	T2	1.41205
30353	high	T1	1.46747
31070	low	T2	0.897836
31070	low	T1	1.41312
31401	middle	T2	0.0288888
31401	middle	T1	1.02913
31997	low	T2	1.0916
31997	low	T1	1.53459
32078	high	T2	1.13147
32078	high	T1	1.32685
32151	low	T2	1.68215
32151	low	T1	1.70698
32250	low	T2	1.56261
32250	low	T1	2.32012
33407	low	T2	1.17803
33407	low	T1	1.37414
33431	middle	T2	1.52533
33431	middle	T1	1.7821
33449	high	T2	1.48892
33449	high	T1	1.66225
33464	middle	T2	0.0406444
33464	middle	T1	0.602379
33530	middle	T2	0.849999
33530	middle	T1	1.18065
33803	low	T2	1.56902
33803	low	T1	1.99449
33894	low	T1	0.0414948
33894	low	T2	0.106888
34033	middle	T1	0.0878936
34033	middle	T2	1.43583
34132	low	T2	0.849256
34132	low	T1	1.5746
34421	middle	T1	1.08699
34421	middle	T2	1.77117
34686	middle	T1	0.565137
34686	middle	T2	1.02045
34983	middle	T1	0.65696
34983	middle	T2	2.03032
35097	low	T1	0.904103
35097	low	T2	3.54441
35311	middle	T1	0.614314
35311	middle	T2	1.62324
35337	high	T1	0.0554049
35337	high	T2	1.02332
35352	low	T1	0.983514
35352	low	T2	1.18691
35428	high	T1	0.0344586
35428	high	T2	0.0363915
35451	low	T1	0.0442895
35451	low	T2	1.82335
35477	middle	T1	2.06813
35477	middle	T2	2.47135
35584	low	T2	2.08524
35584	low	T1	2.27228
35675	high	T2	1.03361
35675	high	T1	1.94639
37408	low	T1	0.989757
37408	low	T2	1.41048
37606	low	T2	0.677905
37606	low	T1	0.707097
37846	low	T2	0.896543
37846	low	T1	1.36701
38000	high	T2	0.039228
38000	high	T1	0.279932
38471	middle	T2	0.96283
38471	middle	T1	1.11988
38794	middle	T2	0.035576
38794	middle	T1	0.0416733
38919	high	T1	0.871978
38919	high	T2	1.6047
39271	high	T1	0.848987
39271	high	T2	1.094
40071	middle	T2	0.0394212
40071	middle	T1	0.389303
40097	high	T2	0.0406739
40097	high	T1	0.423295
40246	high	T2	0.799638
40246	high	T1	1.07537
40949	middle	T2	1.59007
40949	middle	T1	1.9626
41061	low	T1	0.535804
41061	low	T2	0.853802
41798	high	T1	2.07624
41798	high	T2	2.45856
41830	middle	T2	0.583501
41830	middle	T1	0.992985
42150	high	T2	0.0580681
42150	high	T1	2.68773
42440	high	T1	0.523541
42440	high	T2	0.650936
42689	middle	T2	0.52386
42689	middle	T1	0.932809

## Sheet: FigureS1A
	recovered log (k)	empirical log(k)	Agegroup
1	-4.00415	-4.44565	younger
2	-0.0832018	-0.27209	younger
3	-5.976	-5.87823	younger
4	-5.47182	-5.74981	younger
5	-2.62542	-2.65168	younger
6	-9.04959	-10.6996	younger
7	-4.78766	-4.55015	younger
8	-3.1798	-2.83761	younger
9	-4.44085	-4.39689	younger
10	-5.98999	-5.85282	younger
11	-4.89019	-5.10113	younger
12	-2.90421	-2.12966	younger
13	-3.72918	-3.54355	younger
14	-3.8706	-4.15921	younger
15	-6.18882	-6.43825	younger
16	-1.04305	-1.23229	younger
17	-2.92681	-2.93946	younger
18	-7.57699	-8.02852	younger
19	-5.2595	-5.24265	younger
20	-3.15011	-3.37289	younger
21	-3.86388	-3.84206	younger
22	-4.76673	-4.65548	younger
23	-1.99035	-1.88556	younger
24	-6.05321	-6.24223	younger
25	-2.53043	-3.07506	younger
26	-11.3979	-10.9012	younger
27	-4.04823	-4.0069	younger
28	-11.1702	-10.6288	younger
29	-11.1278	-11.0347	younger
30	-4.53174	-4.56313	younger
31	-3.2456	-3.18664	younger
32	-4.61909	-4.69134	younger
33	-4.99337	-5.73671	younger
34	-3.53863	-3.54342	younger
35	0.500829	-0.875278	younger
36	0.472118	1.54387	younger
37	-3.79072	-3.57754	younger
38	-3.77996	-3.3415	younger
39	-8.2607	-8.41821	younger
40	-5.40024	-5.2814	younger
41	-5.43855	-4.76911	younger
42	-4.14285	-4.05189	younger
43	-4.44063	-3.86164	younger
44	-2.46764	-3.0238	younger
45	-3.81723	-3.72701	younger
46	-11.2889	-11.1651	younger
47	-7.28118	-7.43532	younger
48	-4.75617	-4.57031	younger
49	-2.79187	-3.04789	younger
50	-2.46185	-2.07942	younger
51	-7.90378	-7.80493	younger
52	-5.40641	-5.52843	younger
53	-6.4611	-5.76186	younger
54	-5.55068	-5.62449	younger
55	-4.46283	-4.58656	younger
56	-2.13987	-1.57034	younger
57	-6.97528	-6.66864	younger
58	-3.16737	-3.43259	younger
59	-7.22884	-7.43663	younger
60	-5.0838	-4.96942	younger
61	-4.81035	-4.61521	younger
62	-3.52859	-3.48488	younger
63	-2.88078	-2.86261	younger
64	-7.0426	-8.21251	younger
65	-6.48241	-6.31014	younger
66	-4.77153	-4.38327	younger
67	-3.76747	-3.84601	younger
68	-6.74316	-7.98433	younger
69	-4.45475	-4.64688	younger
70	-4.06314	-4.14489	younger
71	-3.16343	-3.20058	younger
72	-3.36906	-3.64664	younger
73	-4.39335	-4.40959	younger
74	-6.67709	-6.81178	younger
75	-4.13194	-5.0224	younger
76	-4.4876	-4.44574	younger
77	-4.53343	-4.40883	younger
78	-3.21722	-3.16429	younger
79	-7.8115	-7.78865	younger
80	-4.08916	-3.50374	younger
81	-0.629317	-1.09831	younger
82	-7.77701	-7.87627	younger
83	-1.50669	-1.73289	younger
84	-5.23921	-4.94514	younger
85	-4.62251	-4.837	younger
86	-4.82674	-4.60184	younger
87	-6.00549	-6.08341	younger
88	-0.534352	-0.585089	younger
89	-3.09176	-3.10663	younger
90	-2.99528	-2.31962	younger
91	-4.95982	-4.00924	younger
92	-1.6545	-0.35423	younger
93	-4.00122	-3.8854	younger
94	-7.09944	-7.47691	younger
95	-1.61565	-1.98237	younger
96	-4.10585	-4.23762	younger
97	-3.39201	-3.72148	younger
98	-6.68108	-6.59777	younger
99	-11.3975	-10.7959	younger
100	0.575705	0.310222	younger
101	-3.90541	-3.98982	younger
102	-4.08065	-3.73568	younger
103	-8.01594	-8.31841	younger
104	-7.01045	-6.92862	younger
105	-4.74834	-4.53197	younger
106	-2.42447	-2.41104	younger
107	-1.78339	-1.85867	younger
108	-3.7248	-3.3091	younger
109	-5.04523	-5.17032	younger
110	-6.1372	-5.44064	younger
111	-7.36139	-7.35363	younger
112	-1.44066	-1.34742	younger
113	-5.42044	-5.35911	younger
114	-7.7296	-7.78745	younger
115	-3.8323	-3.92947	younger
116	-11.0458	-11.1257	younger
117	-3.93569	-4.49498	younger
118	-2.79597	-2.98315	younger
119	-3.26612	-3.22942	younger
120	-2.3757	-1.86933	younger
121	-6.49043	-6.40339	younger
122	-3.69975	-3.99565	younger
123	-5.66321	-5.58511	younger
124	-4.47793	-4.71484	younger
125	-2.34051	-2.41411	younger
126	-3.2215	-2.83365	younger
127	-2.99102	-3.25562	younger
128	-2.53027	-1.98222	younger
129	-1.71489	-1.75184	younger
130	-11.0794	-10.6319	younger
131	-5.41996	-5.40478	younger
132	-10.8009	-11.0665	younger
133	-5.48386	-5.08147	younger
134	-4.136	-4.00763	younger
135	-2.34425	-2.15889	younger
136	-6.79601	-6.73968	younger
137	-4.83653	-4.88225	younger
138	-2.67372	-2.35337	younger
139	-3.9376	-4.02866	younger
140	2.7241	2.93124	younger
141	-5.69263	-5.71185	younger
142	-7.96574	-7.83387	younger
143	-2.41287	-2.64924	younger
144	-10.4772	-11.14	younger
145	-6.13465	-6.34546	younger
146	-4.64873	-4.74927	younger
147	-8.2001	-7.59194	younger
148	-4.1953	-4.34978	younger
149	-1.79409	-2.04181	younger
150	-2.39555	-2.68331	younger
151	3.02503	2.20996	younger
152	-0.206611	-0.571701	younger
153	-5.1218	-4.80678	younger
154	-3.23721	-2.66772	younger
155	-6.07994	-6.05047	younger
156	-2.39583	-2.44963	younger
157	-6.80007	-6.91097	younger
158	-6.13421	-6.02423	younger
159	-1.19031	-1.05892	younger
160	-3.7664	-4.07396	younger
161	-4.34579	-4.4966	younger
162	-6.7494	-7.54957	younger
163	-11.1499	-11.2539	younger
164	-3.2617	-3.46878	younger
165	-3.51261	-3.76118	younger
166	-3.25467	-3.12791	younger
167	-4.6609	-4.61202	younger
168	-3.08656	-3.08912	younger
169	-3.46507	-2.85886	younger
170	-5.59526	-5.093	younger
171	-6.34266	-6.33783	younger
172	-7.31459	-7.33946	younger
173	-3.7778	-3.74063	younger
174	-6.52135	-5.97578	younger
175	-5.51637	-5.45829	younger
176	-9.85741	-9.3589	younger
177	-3.71447	-3.85242	younger
178	-2.95915	-2.77175	younger
179	-2.63624	-2.83958	younger
180	-6.78798	-6.60802	younger
181	-6.60663	-6.50268	younger
182	-2.31042	-2.43936	younger
183	-6.29779	-6.12656	younger
184	-5.62511	-5.47355	younger
185	-4.74768	-4.11161	younger
186	-4.44496	-4.29835	younger
187	-4.15318	-4.83259	younger
188	-8.72581	-9.0083	younger
189	-11.0772	-10.2565	younger
190	-6.26578	-5.7295	younger
191	-4.65518	-4.56629	younger
192	-7.30495	-7.34688	younger
193	-4.26233	-4.31456	younger
194	-4.28476	-4.32198	younger
195	-3.13239	-3.05334	younger
196	-7.40076	-7.57944	younger
197	-7.47056	-7.13172	younger
198	-7.86239	-7.58405	younger
199	-0.70418	-0.0556834	younger
200	-5.4791	-5.78244	younger
601	-5.25846	-5.34241	older
602	-11.1309	-10.8283	older
603	-11.7601	-11.4348	older
604	-5.3184	-5.10232	older
605	-10.7882	-11.3294	older
606	-4.93176	-5.12077	older
607	-8.00315	-8.29733	older
608	-8.49964	-6.1119	older
609	-7.10352	-6.92848	older
610	-2.50622	-2.4535	older
611	-0.378039	0.330436	older
612	-4.70469	-4.93524	older
613	-8.71187	-8.96747	older
614	-3.17086	-3.40671	older
615	-3.62946	-3.59501	older
616	-5.97042	-5.90415	older
617	-8.97418	-9.96139	older
618	-3.64254	-3.96201	older
619	-4.02525	-4.26593	older
620	-4.72443	-4.83937	older
621	-5.79032	-5.94661	older
622	-11.3609	-11.3487	older
623	-2.59766	-2.54819	older
624	-4.80362	-4.68201	older
625	-8.52091	-8.53485	older
626	-10.0353	-13.0057	older
627	-4.73425	-4.79732	older
628	0.897387	1.77036	older
629	-4.77029	-4.7013	older
630	-1.45499	-1.50264	older
631	-9.39974	-9.36181	older
632	-4.56091	-4.53605	older
633	-6.29576	-6.08273	older
634	-11.1924	-11.1789	older
635	-9.34892	-8.83415	older
636	-11.6149	-11.5995	older
637	-5.50753	-5.31449	older
638	-5.63114	-5.47175	older
639	-7.06329	-6.49449	older
640	-2.628	-2.73897	older
641	-4.84186	-4.73337	older
642	-5.58551	-5.81994	older
643	-7.21751	-6.36663	older
644	-3.91519	-3.82777	older
645	-5.35291	-5.29844	older
646	-10.538	-11.0261	older
647	-3.67057	-3.59702	older
648	-6.59967	-6.19383	older
649	-5.40573	-5.32138	older
650	-10.239	-11.267	older
651	-11.5141	-11.0876	older
652	-11.4822	-11.6624	older
653	-10.8857	-12.2659	older
654	-4.45959	-4.75268	older
655	-4.18433	-4.10146	older
656	-4.68254	-4.65364	older
657	-4.59978	-4.56872	older
658	-0.610316	-0.674007	older
659	-8.21252	-8.526	older
660	-3.23698	-2.80345	older
661	-2.63276	-2.27333	older
662	-4.23243	-3.91609	older
663	-3.85856	-3.52757	older
664	-2.41604	-2.5572	older
665	-7.9825	-6.91673	older
666	-4.88313	-4.90883	older
667	-5.7957	-5.53934	older
668	-7.45504	-7.73099	older
669	-6.23697	-5.40207	older
670	-9.41879	-9.62413	older
671	-7.2653	-7.53294	older
672	-8.44856	-9.50478	older
673	-4.8384	-4.79474	older
674	-6.14745	-6.09182	older
675	0.503353	0.483745	older
676	-3.1143	-3.15371	older
677	-4.30399	-4.06109	older
678	-10.6535	-10.9133	older
679	-1.20757	-0.956535	older
680	-5.65289	-5.59014	older
681	-4.70799	-4.59752	older
682	-4.92758	-4.52945	older
683	-4.2524	-3.83119	older
684	-10.5319	-10.6012	older
685	-5.59108	-5.31061	older
686	-3.57361	-3.39069	older
687	-11.0943	-11.1761	older
688	-4.85951	-4.86455	older
689	-3.96278	-4.1871	older
690	-4.3429	-4.19731	older
691	-4.20787	-4.0795	older
692	-4.35251	-4.17032	older
693	-3.4485	-3.31007	older
694	-4.84261	-4.73011	older
695	-11.0495	-11.2477	older
696	-4.27771	-4.36813	older
697	-6.4188	-6.27146	older
698	-3.718	-3.69766	older
699	-4.08032	-3.94727	older
700	-5.83014	-5.53095	older
701	-4.37729	-4.20039	older
702	-5.04299	-4.99053	older
703	-0.513489	0.27594	older
704	-4.57221	-4.40353	older
705	-7.68403	-7.57464	older
706	-5.26728	-5.32873	older
707	-11.2011	-11.1661	older
708	3.19373	3.24011	older
709	-3.40946	-3.63756	older
710	-3.11915	-2.94178	older
711	-5.54302	-5.32637	older
712	-4.25975	-4.39093	older
713	-9.4947	-9.49262	older
714	-5.09626	-5.11866	older
715	-3.31269	-3.4513	older
716	-2.6324	-2.99277	older
717	-3.42967	-3.50443	older
718	-8.58659	-8.4489	older
719	-6.38992	-6.20376	older
720	-3.8066	-3.86692	older
721	-0.924272	-1.08586	older
722	-4.90962	-4.86351	older
723	-4.99293	-4.85294	older
724	-2.84062	-3.03381	older
725	-6.7387	-6.24491	older
726	-5.2525	-5.34652	older
727	-7.71801	-7.96141	older
728	-5.2995	-5.32204	older
729	-2.21302	-2.06	older
730	-10.9275	-10.813	older
731	-4.03171	-4.06794	older
732	-7.87018	-7.61699	older
733	-2.3234	-2.48119	older
734	1.40505	1.78124	older
735	-8.14372	-7.58611	older
736	-1.40862	-1.38883	older
737	-8.6077	-8.13185	older
738	-3.93388	-4.25986	older
739	-5.27548	-5.21755	older
740	-7.2731	-7.51352	older
741	-9.75009	-9.94995	older
742	-11.3535	-10.8521	older
743	-3.41977	-2.89004	older
744	-4.90299	-4.95401	older
745	-5.97978	-5.99367	older
746	-2.42839	-2.31074	older
747	-4.83274	-4.79752	older
748	-0.474072	-0.648315	older
749	-11.007	-10.4379	older
750	-7.92813	-7.69844	older
751	-10.9683	-11.4624	older
752	-11.1959	-11.0494	older
753	-3.60468	-3.49489	older
754	-4.18554	-4.3682	older
755	-4.48683	-4.31745	older
756	-4.69978	-4.72295	older
757	-6.52268	-6.56259	older
758	-0.0493133	-0.55176	older
759	-3.07912	-3.21784	older
760	-3.17367	-2.93255	older
761	-3.88583	-3.75133	older
762	-10.991	-11.4199	older
763	-6.42269	-6.435	older
764	-2.57284	-2.72005	older
765	-7.34994	-6.89634	older
766	-9.03832	-8.97698	older
767	-7.48487	-7.48362	older
768	-5.92175	-5.57538	older
769	-10.8552	-11.0615	older
770	-3.63018	-3.95449	older
771	-9.74346	-9.77707	older
772	0.0116985	-0.364381	older
773	-8.20464	-9.01275	older
774	-3.78031	-3.99325	older
775	-6.29944	-6.42031	older
776	-7.86323	-8.03979	older
777	-4.73114	-5.18109	older
778	-5.01408	-5.19388	older
779	-8.06988	-7.43963	older
780	-1.89877	-2.05532	older
781	-4.2494	-4.45241	older
782	-4.56479	-4.67146	older
783	-4.80759	-4.42955	older
784	-7.34888	-7.3124	older
785	-4.92924	-4.91402	older
786	-3.82791	-3.96619	older
787	-10.8147	-10.1199	older
788	-11.3592	-10.6991	older
789	-2.90458	-2.79192	older
790	-3.64934	-3.59532	older
791	-8.02515	-8.67469	older
792	-4.20649	-4.37322	older
793	-3.44619	-3.10816	older
794	-4.25009	-4.24094	older
795	-10.9905	-10.8569	older
796	-9.99419	-11.3884	older
797	-11.0644	-11.4211	older
798	-10.8653	-11.1292	older
799	-5.12541	-5.22932	older
800	-4.11937	-3.90336	older

## Sheet: FigureS1B
	recovered preference uncertainty	empirical preference uncertainty	Agegroup
1	2.31698	3.45802	younger
2	2.01236	1.46335	younger
3	0.565498	1.0492	younger
4	1.15749	1.2801	younger
5	2.07799	2.23662	younger
6	1.85899	2.75848	younger
7	1.8278	2.16985	younger
8	0.746144	1.37505	younger
9	1.24786	1.39891	younger
10	0.815035	0.888593	younger
11	0.797158	0.733988	younger
12	2.53047	3.24994	younger
13	0.761811	1.26135	younger
14	0.682392	0.704324	younger
15	1.05244	0.976612	younger
16	0.977725	2.93965	younger
17	1.97466	2.11715	younger
18	1.75998	2.65566	younger
19	0.992878	0.900812	younger
20	1.09042	0.866656	younger
21	1.2464	1.06538	younger
22	0.729002	1.57739	younger
23	1.11402	1.76232	younger
24	1.58152	1.59432	younger
25	1.87644	1.83968	younger
26	0.0498001	0.0442895	younger
27	1.03907	1.3123	younger
28	0.0506534	0.154553	younger
29	0.0575136	0.0411321	younger
30	1.0325	1.14286	younger
31	0.890303	1.14985	younger
32	1.68891	1.71669	younger
33	5.70427	3.54997	younger
34	3.08844	3.97627	younger
35	3.09504	3.15266	younger
36	3.13906	4.45631	younger
37	0.682511	0.980584	younger
38	2.02338	1.397	younger
39	1.87718	2.70435	younger
40	0.647703	1.05809	younger
41	3.21957	3.04086	younger
42	1.49439	1.71138	younger
43	2.33515	2.356	younger
44	2.91726	2.32012	younger
45	1.00988	0.988803	younger
46	0.0472115	0.0382444	younger
47	2.95217	3.72578	younger
48	0.965275	1.21335	younger
49	1.15437	1.36593	younger
50	1.24072	1.14615	younger
51	1.33467	1.37347	younger
52	0.473914	0.716787	younger
53	2.01685	1.78503	younger
54	0.878704	0.934076	younger
55	1.11963	1.54181	younger
56	1.0107	1.46917	younger
57	0.790203	0.966124	younger
58	1.9056	2.45853	younger
59	0.605065	0.649584	younger
60	1.48877	1.33689	younger
61	1.22783	1.34008	younger
62	1.55648	1.51401	younger
63	1.77197	1.67019	younger
64	1.31734	3.52396	younger
65	1.1498	2.01272	younger
66	1.49702	1.50183	younger
67	0.860695	1.03466	younger
68	2.88023	3.94985	younger
69	0.820029	1.06705	younger
70	1.16768	1.368	younger
71	1.34469	1.27335	younger
72	1.2719	1.43652	younger
73	1.2009	0.996972	younger
74	0.828634	0.90329	younger
75	3.76248	2.04146	younger
76	0.44876	0.507265	younger
77	2.74958	3.89338	younger
78	0.841711	0.670483	younger
79	0.954378	1.88188	younger
80	3.45019	2.35151	younger
81	0.227093	0.893043	younger
82	0.597338	0.862985	younger
83	1.37183	1.47414	younger
84	1.03434	0.754194	younger
85	1.10862	0.97984	younger
86	1.78061	1.99449	younger
87	0.347015	0.536696	younger
88	0.658985	0.502455	younger
89	1.73065	1.37414	younger
90	2.64195	3.12017	younger
91	0.457382	1.39693	younger
92	1.5685	2.52788	younger
93	0.872755	1.27488	younger
94	1.44921	2.01999	younger
95	2.30518	1.57269	younger
96	1.00012	0.580694	younger
97	1.5577	1.48457	younger
98	1.31866	1.5038	younger
99	0.147991	0.025962	younger
100	2.73791	3.71847	younger
101	0.845752	0.793364	younger
102	1.00666	1.26479	younger
103	1.95386	1.44583	younger
104	0.786973	0.757599	younger
105	2.49687	2.55554	younger
106	1.24138	1.8383	younger
107	1.40752	2.53499	younger
108	1.51217	1.94639	younger
109	0.786721	0.97661	younger
110	1.9817	2.29557	younger
111	0.112673	0.212781	younger
112	2.28259	2.27228	younger
113	0.723188	0.89387	younger
114	0.372605	0.477686	younger
115	0.654136	0.730475	younger
116	0.0373924	0.0722758	younger
117	3.68281	2.30897	younger
118	2.69732	3.2226	younger
119	0.842888	0.77679	younger
120	1.02026	1.71653	younger
121	0.907646	0.93652	younger
122	1.06005	1.14976	younger
123	2.23301	1.75747	younger
124	1.70876	1.3182	younger
125	1.68324	1.7821	younger
126	1.06114	1.29058	younger
127	0.687318	0.871597	younger
128	3.02676	2.34221	younger
129	1.09619	1.38707	younger
130	0.0454664	0.0264362	younger
131	0.500198	0.831945	younger
132	0.0482587	0.057249	younger
133	0.668161	1.09584	younger
134	0.999965	1.33287	younger
135	1.75722	1.87205	younger
136	1.35518	1.41749	younger
137	0.679891	0.929663	younger
138	1.75714	1.66225	younger
139	1.39411	1.94326	younger
140	0.582463	0.609044	younger
141	0.945533	0.989078	younger
142	2.55586	2.11878	younger
143	1.04641	1.55454	younger
144	0.0954633	0.0369825	younger
145	1.97852	2.37952	younger
146	0.908252	1.02956	younger
147	1.83239	1.24543	younger
148	0.564678	0.786045	younger
149	1.71956	1.58772	younger
150	0.91688	0.85062	younger
151	0.126422	0.0366762	younger
152	3.29018	2.90986	younger
153	1.26543	1.18065	younger
154	1.43502	1.51621	younger
155	0.827079	0.682724	younger
156	1.06318	1.71421	younger
157	1.58007	1.80848	younger
158	1.17589	1.08932	younger
159	1.74393	1.76728	younger
160	2.70502	4.19806	younger
161	0.539557	0.614314	younger
162	1.94968	3.12698	younger
163	0.0638541	0.602379	younger
164	1.97859	1.45803	younger
165	1.65627	2.21048	younger
166	1.79257	2.16729	younger
167	1.13054	1.28068	younger
168	0.712191	0.963727	younger
169	0.728338	2.60457	younger
170	2.39628	2.93374	younger
171	1.90448	0.542406	younger
172	0.384973	0.23917	younger
173	0.984305	0.717377	younger
174	1.31328	1.285	younger
175	0.845435	0.929625	younger
176	1.32059	1.159	younger
177	1.1109	1.20973	younger
178	1.45574	1.51345	younger
179	1.34128	1.14759	younger
180	2.22103	2.15366	younger
181	2.21154	2.0195	younger
182	0.760271	1.1017	younger
183	2.16139	2.06813	younger
184	0.890999	0.833682	younger
185	1.79781	1.48905	younger
186	0.83526	0.836296	younger
187	2.73852	2.22691	younger
188	1.08323	1.59147	younger
189	0.0600768	0.0585766	younger
190	1.90683	1.636	younger
191	1.80731	1.5746	younger
192	1.88601	2.06339	younger
193	0.944075	1.21656	younger
194	0.288003	0.253639	younger
195	0.995043	1.02547	younger
196	1.39001	0.999258	younger
197	1.53759	0.875946	younger
198	1.17957	0.889205	younger
199	1.58146	1.49786	younger
200	1.40424	1.39078	younger
601	0.829028	0.88811	older
602	0.0439747	0.0447933	older
603	0.0397175	0.0365906	older
604	1.44859	2.01815	older
605	0.0492562	0.0452585	older
606	1.30974	1.31384	older
607	0.285997	0.423295	older
608	2.36174	5.91972	older
609	0.882998	1.0687	older
610	0.67848	0.626303	older
611	1.46192	2.03461	older
612	1.89841	1.35201	older
613	1.85815	2.40221	older
614	1.34797	1.17098	older
615	0.969343	1.04676	older
616	1.25689	0.94242	older
617	4.8436	4.93289	older
618	1.13591	1.33768	older
619	1.4502	1.06495	older
620	0.709081	0.713489	older
621	0.561875	0.465788	older
622	0.045749	0.0416733	older
623	0.00492123	0.105456	older
624	1.09424	2.07852	older
625	1.08518	0.884525	older
626	0.609205	2.43524	older
627	1.89236	1.74392	older
628	0.723315	2.04801	older
629	1.31982	1.7578	older
630	3.19352	2.07624	older
631	0.592499	0.389303	older
632	1.33259	1.19895	older
633	0.694505	0.874322	older
634	0.0528289	0.0236098	older
635	0.974434	0.575449	older
636	0.0273382	0.0158165	older
637	0.726079	0.992985	older
638	1.2032	0.871978	older
639	5.29752	3.65759	older
640	0.365995	0.876717	older
641	2.34419	1.86912	older
642	3.93079	3.93443	older
643	2.86308	2.87266	older
644	0.758092	1.08261	older
645	0.973913	1.3165	older
646	0.0433155	0.061698	older
647	2.18937	1.47114	older
648	2.30855	1.9626	older
649	0.821358	0.764212	older
650	0.0542709	0.0554049	older
651	0.027598	0.0460969	older
652	0.0309071	0.068694	older
653	1.42138	2.35755	older
654	0.694986	0.909011	older
655	0.627887	0.795516	older
656	1.1247	1.24523	older
657	0.678188	0.421155	older
658	2.88982	3.23346	older
659	1.24849	1.61601	older
660	1.11839	0.945825	older
661	0.954535	0.779819	older
662	0.909211	0.92797	older
663	2.51965	2.01725	older
664	0.530237	0.402218	older
665	2.23392	2.69927	older
666	0.533523	0.487086	older
667	1.31959	1.42494	older
668	0.319352	0.352162	older
669	1.6289	1.55348	older
670	1.89638	1.9126	older
671	0.230608	0.661529	older
672	3.065	4.63505	older
673	1.11117	0.899032	older
674	1.69341	1.71069	older
675	0.0092935	0.0215327	older
676	1.41057	1.53736	older
677	0.911854	1.03361	older
678	0.0448603	0.0706154	older
679	1.09834	1.36788	older
680	1.60167	1.0225	older
681	1.33003	0.970075	older
682	2.38532	1.92801	older
683	1.65924	1.49734	older
684	0.215191	0.780665	older
685	0.919877	0.867363	older
686	2.15209	1.96375	older
687	0.259321	0.0385154	older
688	2.26626	2.57924	older
689	1.33157	1.17182	older
690	1.00943	1.05412	older
691	1.79696	2.22649	older
692	1.15658	1.16946	older
693	0.907265	0.976206	older
694	0.666518	1.02257	older
695	0.0500263	0.0290146	older
696	1.06296	0.860301	older
697	0.892318	1.34473	older
698	0.932707	0.582446	older
699	0.902061	0.707097	older
700	1.53271	2.30867	older
701	1.33877	1.16555	older
702	0.586071	0.55084	older
703	1.11478	1.40736	older
704	0.8633	1.19772	older
705	0.815307	0.755892	older
706	0.701288	0.696251	older
707	0.0353017	0.0355524	older
708	0.0360482	0.0404937	older
709	1.80774	1.25207	older
710	0.675603	0.808896	older
711	1.44469	1.31577	older
712	1.27819	1.11504	older
713	0.437808	0.460092	older
714	0.838713	0.702851	older
715	0.681675	0.648389	older
716	1.59095	2.11686	older
717	0.680933	0.952144	older
718	1.08361	1.01146	older
719	2.84924	4.26203	older
720	1.39628	1.54831	older
721	1.05523	1.09468	older
722	0.768498	0.735976	older
723	0.816491	0.766314	older
724	1.25136	1.87326	older
725	3.29365	1.8139	older
726	0.888478	0.792674	older
727	0.741954	0.715057	older
728	1.19328	1.25614	older
729	0.718093	0.912724	older
730	0.0464069	0.0774915	older
731	1.08924	0.785994	older
732	1.03224	1.14312	older
733	0.753579	0.983514	older
734	0.138784	0.271847	older
735	2.02142	1.9341	older
736	0.847015	1.39202	older
737	1.63362	1.30183	older
738	0.699828	0.771878	older
739	0.887457	0.687137	older
740	1.39366	1.17773	older
741	1.41144	1.83831	older
742	0.0548077	0.0434266	older
743	1.51757	1.50448	older
744	0.615548	1.20066	older
745	1.32465	1.11696	older
746	1.7598	1.6163	older
747	1.33954	1.07283	older
748	0.285655	1.91254	older
749	0.0696263	0.0520243	older
750	2.19818	1.79088	older
751	0.0461062	0.0562047	older
752	0.0400385	0.0612546	older
753	0.733585	0.824171	older
754	0.715341	0.860238	older
755	1.04529	1.46747	older
756	0.556356	0.923561	older
757	0.740265	0.741078	older
758	1.62634	2.39224	older
759	1.50684	1.33817	older
760	1.35646	0.784079	older
761	0.84276	1.09248	older
762	0.0448731	0.033415	older
763	1.16874	0.858474	older
764	1.33215	1.11694	older
765	4.02055	2.26267	older
766	0.0699371	0.0185985	older
767	0.00313534	0.00683258	older
768	1.10244	1.36827	older
769	0.0347613	0.0425905	older
770	1.35245	0.855068	older
771	1.19357	1.12823	older
772	1.65765	1.27316	older
773	1.59451	2.89711	older
774	1.22337	1.79785	older
775	1.94678	1.83622	older
776	0.90322	0.989757	older
777	0.981877	1.68153	older
778	1.20435	1.18407	older
779	1.3927	0.825525	older
780	1.34819	1.07537	older
781	0.967869	1.07277	older
782	0.944071	0.833455	older
783	2.01245	1.72957	older
784	0.491657	0.294763	older
785	0.932229	0.907808	older
786	1.68646	1.40101	older
787	1.89008	1.63768	older
788	0.0624091	0.0532795	older
789	2.19272	2.09593	older
790	0.899262	1.16954	older
791	2.61382	3.45682	older
792	1.07213	0.862039	older
793	1.21626	0.944506	older
794	0.512819	0.620654	older
795	0.191416	0.0579537	older
796	0.0552267	0.0190196	older
797	0.0487342	0.0393846	older
798	0.0512304	0.0414948	older
799	1.3825	1.18592	older
800	1.05909	1.11005	older

[truncated: 6 more sheets: FigureS5A, FigureS5B, FigureS2A, FigureS2B, FigureS3, FigureS4]
